# Supplementary material for: Tetra-n-propyl­ammonium chloride monohydrate
Source: Acta Crystallogr Sect E Struct Rep Online. 2009 Mar 25;65(Pt 4):o815. doi: 10.1107/S1600536809009532 (PMC2969089; doi:10.1107/S1600536809009532)
Supplement: Supplementary file 1 [file e-65-0o815-sup1.cif]

##############################################################################
###                                                                        ###
###        Electronic paper (Acta Crystallographica Section E)             ###
###                                                                        ###
##############################################################################
#                                                                            #
# This CIF contains the data in a paper accepted for publication in Acta     #
# Crystallographica Section E. It conforms to the requirements of Notes      #
# for Authors for Section E, and has been peer reviewed under the auspices   #
# of the IUCr Commission on Journals.                                        #
#                                                                            #
# Full details of the Crystallographic Information File format               #
# are given in the paper "The Crystallographic Information File (CIF):       #
# a New Standard Archive File for Crystallography" by S. R. Hall, F. H.      #
# Allen and I. D. Brown [Acta Cryst. (1991), A47, 655-685].                  #
#                                                                            #
# The current version of the core CIF dictionary is obtainable from          #
# ftp://ftp.iucr.org/pub/cif_core.dic. The current version number is 2.4.    #
#                                                                            #
# Software is freely available for graphical display of the structure(s) in  #
# this CIF.  For information consult the CIF home page http://www.iucr.org/  #
# cif/home.html                                                              #
#                                                                            #
# This file may be used for bona fide research purposes within the           #
# scientific community so long as proper attribution is given to the journal # 
# article from which it was obtained.                                        #
#                                                                            #
##############################################################################
                                             
data_global
_audit_creation_method     SHELXL-97
_journal_date_recd_electronic     2009-03-14
_journal_date_accepted     2009-03-16
_journal_name_full     'Acta Crystallographica, Section E'
_journal_year     2009
_journal_volume     65
_journal_issue      4
_journal_page_first     o815
_journal_page_last     o815
_journal_paper_category     QO
_journal_coeditor_code     TK2397
_publ_contact_author
;
     Dr. Seik Weng Ng
     Department of Chemistry
     University of Malaya
     50603 Kuala Lumpur
     Malaysia
;
_publ_contact_author_email     seikweng@um.edu.my
_publ_contact_author_fax     '03 7967 4193'
_publ_contact_author_phone     '03 7967 6778'
_publ_section_title
;
Tetra-<i>n</i>-propylammonium chloride monohydrate
;
loop_
    _publ_author_name
    _publ_author_address
    'Yang, Yun-Xia'
;
College of Chemistry
Beijing Normal University
Beijing 100875
People's Republic of China
;
    'Li, Qi'
;
College of Chemistry
Beijing Normal University
Beijing 100875
People's Republic of China
;
    'Ng, Seik Weng'
;
Department of Chemistry
University of Malaya
50603 Kuala Lumpur
Malaysia
;
data_I
_audit_creation_method     SHELXL-97
_chemical_name_systematic
;
Tetra-<i>n</i>-propylammonium chloride monohydrate
;
_chemical_name_common     ?
_chemical_formula_moiety     'C12 H28 N +, Cl -, H2 O'
_chemical_formula_sum     'C12 H30 Cl N O'
_chemical_formula_iupac     'C12 H28 N +, Cl -, H2 O'
_chemical_formula_weight     239.82
_chemical_melting_point     ?
_symmetry_cell_setting     Monoclinic
_symmetry_space_group_name_H-M     'P 21/n'
_symmetry_space_group_name_Hall     '-P 2yn'
loop_
    _symmetry_equiv_pos_as_xyz
    'x, y, z'
    '-x+1/2, y+1/2, -z+1/2'
    '-x, -y, -z'
    'x-1/2, -y-1/2, z-1/2'
_cell_length_a     8.4228(2)
_cell_length_b     17.4383(4)
_cell_length_c     10.6885(2)
_cell_angle_alpha     90
_cell_angle_beta     97.8920(10)
_cell_angle_gamma     90
_cell_volume     1555.05(6)
_cell_formula_units_Z     4
_cell_measurement_reflns_used     3424
_cell_measurement_theta_min     2.3
_cell_measurement_theta_max     27.8
_cell_measurement_temperature     295(2)
_exptl_crystal_description     Block
_exptl_crystal_colour     Colorless
_exptl_crystal_size_max     0.60
_exptl_crystal_size_mid     0.40
_exptl_crystal_size_min     0.35
_exptl_crystal_density_diffrn     1.024
_exptl_crystal_density_meas     ?
_exptl_crystal_density_method     'not measured'
_exptl_crystal_F_000     536
_exptl_absorpt_coefficient_mu     0.228
_exptl_absorpt_correction_type     Multi-scan
_exptl_absorpt_process_details     '(SADABS; Sheldrick, 1996)'
_exptl_absorpt_correction_T_min     0.769
_exptl_absorpt_correction_T_max     1.000
_exptl_special_details
;
A somewhat large crystal was used in the measurements, but this does not seem to
have had an adverse efffect on the quality of the diffraction data.
;
_diffrn_ambient_temperature     295(2)
_diffrn_radiation_type     MoK\a
_diffrn_radiation_wavelength     0.71073
_diffrn_radiation_source     'fine-focus sealed tube'
_diffrn_radiation_monochromator     graphite
_diffrn_measurement_device_type     'Bruker SMART APEXII'
_diffrn_measurement_method     '\f and \w'
_diffrn_detector_area_resol_mean     ?
_diffrn_reflns_number     9762
_diffrn_reflns_av_R_equivalents     0.021
_diffrn_reflns_av_sigmaI/netI     0.023
_diffrn_reflns_theta_min     2.3
_diffrn_reflns_theta_max     27.5
_diffrn_reflns_theta_full     27.5
_diffrn_measured_fraction_theta_max     0.998
_diffrn_measured_fraction_theta_full     0.998
_diffrn_reflns_limit_h_min     -10
_diffrn_reflns_limit_h_max     10
_diffrn_reflns_limit_k_min     -22
_diffrn_reflns_limit_k_max     15
_diffrn_reflns_limit_l_min     -13
_diffrn_reflns_limit_l_max     13
_diffrn_standards_number     0
_diffrn_standards_interval_count     0
_diffrn_standards_interval_time     0
_diffrn_standards_decay_%     0
_reflns_number_total     3562
_reflns_number_gt     2719
_reflns_threshold_expression     I>2\s(I)
_refine_ls_structure_factor_coef     Fsqd
_refine_ls_matrix_type     full
_refine_ls_R_factor_all     0.062
_refine_ls_R_factor_gt     0.048
_refine_ls_wR_factor_gt     0.137
_refine_ls_wR_factor_ref     0.150
_refine_ls_goodness_of_fit_ref     1.02
_refine_ls_restrained_S_all     1.02
_refine_ls_number_reflns     3562
_refine_ls_number_parameters     144
_refine_ls_number_restraints     3
_refine_ls_hydrogen_treatment     mixed
_refine_ls_weighting_scheme     calc
_refine_ls_weighting_details
           'calc w=1/[\s^2^(Fo^2^)+(0.08P)^2^+0.2641P] where P=(Fo^2^+2Fc^2^)/3'
_atom_sites_solution_hydrogens     geom
_atom_sites_solution_primary     direct
_atom_sites_solution_secondary     difmap
_refine_ls_shift/su_max     0.001
_refine_ls_shift/su_mean     0.001
_refine_diff_density_max     0.30
_refine_diff_density_min     -0.26
_refine_ls_extinction_method     none
_refine_ls_extinction_coef     ?
loop_
    _atom_type_symbol
    _atom_type_description
    _atom_type_scat_dispersion_real
    _atom_type_scat_dispersion_imag
    _atom_type_scat_source
    'C' 'C' 0.0033 0.0016
                         'International Tables Vol C Tables 4.2.6.8 and 6.1.1.4'
    'H' 'H' 0.0000 0.0000
                         'International Tables Vol C Tables 4.2.6.8 and 6.1.1.4'
    'N' 'N' 0.0061 0.0033
                         'International Tables Vol C Tables 4.2.6.8 and 6.1.1.4'
    'O' 'O' 0.0106 0.0060
                         'International Tables Vol C Tables 4.2.6.8 and 6.1.1.4'
    'Cl' 'Cl' 0.1484 0.1585
                         'International Tables Vol C Tables 4.2.6.8 and 6.1.1.4'
_computing_data_collection     'APEX2 (Bruker, 2008)'
_computing_cell_refinement     'SAINT (Bruker, 2008)'
_computing_data_reduction     'SAINT (Bruker, 2008)'
_computing_structure_solution     'SHELXS97 (Sheldrick, 2008)'
_computing_structure_refinement     'SHELXL97 (Sheldrick, 2008)'
_computing_molecular_graphics     'X-SEED (Barbour, 2001)'
_computing_publication_material     'publCIF (Westrip, 2009)'
loop_
    _atom_site_type_symbol
    _atom_site_label
    _atom_site_fract_x
    _atom_site_fract_y
    _atom_site_fract_z
    _atom_site_U_iso_or_equiv
    _atom_site_adp_type
    _atom_site_calc_flag
    _atom_site_refinement_flags
    _atom_site_occupancy
    _atom_site_disorder_assembly
    _atom_site_disorder_group
    Cl Cl1 0.49841(5) 0.65518(2) 0.49054(4) 0.06695(19) Uani d . 1 . .
    O O1 0.7153(2) 0.50593(9) 0.57075(19) 0.0885(5) Uani d D 1 . .
    H H11 0.661(3) 0.5471(8) 0.553(2) 0.116(9) Uiso d D 1 . .
    H H12 0.655(3) 0.4680(9) 0.543(3) 0.148(13) Uiso d D 1 . .
    N N1 0.00272(15) 0.67045(7) 0.32316(12) 0.0479(3) Uani d . 1 . .
    C C1 0.11887(19) 0.63243(9) 0.24594(14) 0.0509(4) Uani d . 1 . .
    H H1A 0.2255 0.6522 0.2742 0.061 Uiso calc R 1 . .
    H H1B 0.1205 0.5779 0.2638 0.061 Uiso calc R 1 . .
    C C2 0.0833(3) 0.64325(11) 0.10428(16) 0.0693(5) Uani d . 1 . .
    H H2A -0.0220 0.6227 0.0738 0.083 Uiso calc R 1 . .
    H H2B 0.0831 0.6975 0.0843 0.083 Uiso calc R 1 . .
    C C3 0.2080(3) 0.60277(16) 0.0399(2) 0.0971(8) Uani d . 1 . .
    H H3A 0.1855 0.6107 -0.0496 0.146 Uiso calc R 1 . .
    H H3B 0.2058 0.5489 0.0579 0.146 Uiso calc R 1 . .
    H H3C 0.3121 0.6230 0.0705 0.146 Uiso calc R 1 . .
    C C4 -0.1683(2) 0.64589(12) 0.27918(17) 0.0646(5) Uani d . 1 . .
    H H4A -0.2367 0.6678 0.3358 0.077 Uiso calc R 1 . .
    H H4B -0.2012 0.6673 0.1959 0.077 Uiso calc R 1 . .
    C C5 -0.1959(3) 0.56022(15) 0.2729(2) 0.0900(7) Uani d . 1 . .
    H H5A -0.1734 0.5384 0.3569 0.108 Uiso calc R 1 . .
    H H5B -0.1240 0.5368 0.2204 0.108 Uiso calc R 1 . .
    C C6 -0.3680(3) 0.5438(2) 0.2183(3) 0.1355(14) Uani d . 1 . .
    H H6A -0.3851 0.4894 0.2146 0.203 Uiso calc R 1 . .
    H H6B -0.3893 0.5649 0.1347 0.203 Uiso calc R 1 . .
    H H6C -0.4386 0.5667 0.2708 0.203 Uiso calc R 1 . .
    C C7 0.0544(2) 0.64638(9) 0.45924(14) 0.0516(4) Uani d . 1 . .
    H H7A 0.0347 0.5918 0.4659 0.062 Uiso calc R 1 . .
    H H7B 0.1692 0.6542 0.4787 0.062 Uiso calc R 1 . .
    C C8 -0.0258(2) 0.68710(12) 0.55843(16) 0.0659(5) Uani d . 1 . .
    H H8A -0.1408 0.6791 0.5424 0.079 Uiso calc R 1 . .
    H H8B -0.0052 0.7418 0.5556 0.079 Uiso calc R 1 . .
    C C9 0.0402(3) 0.65545(14) 0.68748(19) 0.0851(7) Uani d . 1 . .
    H H9A -0.0114 0.6804 0.7511 0.128 Uiso calc R 1 . .
    H H9B 0.1536 0.6647 0.7036 0.128 Uiso calc R 1 . .
    H H9C 0.0203 0.6013 0.6894 0.128 Uiso calc R 1 . .
    C C10 0.0095(2) 0.75695(9) 0.30981(17) 0.0585(4) Uani d . 1 . .
    H H10A -0.0243 0.7701 0.2220 0.070 Uiso calc R 1 . .
    H H10B -0.0671 0.7795 0.3590 0.070 Uiso calc R 1 . .
    C C11 0.1705(3) 0.79260(11) 0.3505(2) 0.0802(6) Uani d . 1 . .
    H H11A 0.2444 0.7768 0.2933 0.096 Uiso calc R 1 . .
    H H11B 0.2122 0.7746 0.4345 0.096 Uiso calc R 1 . .
    C C12 0.1596(3) 0.87896(12) 0.3513(2) 0.0921(7) Uani d . 1 . .
    H H12A 0.2638 0.9002 0.3782 0.138 Uiso calc R 1 . .
    H H12B 0.0873 0.8947 0.4085 0.138 Uiso calc R 1 . .
    H H12C 0.1207 0.8969 0.2678 0.138 Uiso calc R 1 . .
loop_
    _atom_site_aniso_label
    _atom_site_aniso_U_11
    _atom_site_aniso_U_22
    _atom_site_aniso_U_33
    _atom_site_aniso_U_12
    _atom_site_aniso_U_13
    _atom_site_aniso_U_23
    Cl1 0.0595(3) 0.0543(3) 0.0819(3) 0.00883(18) -0.0084(2) -0.0134(2)
    O1 0.0763(10) 0.0649(10) 0.1177(13) 0.0160(8) -0.0101(9) 0.0075(9)
    N1 0.0450(7) 0.0476(7) 0.0500(7) 0.0069(5) 0.0023(5) 0.0061(5)
    C1 0.0534(8) 0.0449(8) 0.0543(8) 0.0083(7) 0.0067(7) 0.0053(6)
    C2 0.0840(13) 0.0695(12) 0.0544(9) 0.0188(10) 0.0100(9) 0.0099(8)
    C3 0.125(2) 0.1048(18) 0.0659(12) 0.0372(15) 0.0271(13) 0.0045(12)
    C4 0.0482(9) 0.0874(13) 0.0561(9) -0.0014(8) -0.0001(7) -0.0002(8)
    C5 0.0818(14) 0.0948(17) 0.0936(15) -0.0340(12) 0.0128(12) -0.0136(12)
    C6 0.099(2) 0.207(4) 0.103(2) -0.078(2) 0.0222(16) -0.055(2)
    C7 0.0525(8) 0.0511(9) 0.0495(8) 0.0052(7) 0.0011(6) 0.0064(6)
    C8 0.0613(10) 0.0782(12) 0.0572(10) 0.0087(9) 0.0040(8) -0.0026(9)
    C9 0.0846(15) 0.1143(19) 0.0561(10) 0.0104(12) 0.0080(10) 0.0030(11)
    C10 0.0639(10) 0.0469(9) 0.0645(9) 0.0174(7) 0.0082(8) 0.0082(7)
    C11 0.0746(13) 0.0472(10) 0.1188(17) 0.0000(9) 0.0133(12) 0.0074(10)
    C12 0.133(2) 0.0500(11) 0.0923(15) 0.0012(12) 0.0120(14) -0.0009(10)
_geom_special_details
;
All e.s.d.'s (except the e.s.d. in the dihedral angle between two l.s. planes)
are estimated using the full covariance matrix. The cell e.s.d.'s are taken
into account individually in the estimation of e.s.d.'s in distances, angles
and torsion angles; correlations between e.s.d.'s in cell parameters are only
used when they are defined by crystal symmetry. An approximate (isotropic)
treatment of cell e.s.d.'s is used for estimating e.s.d.'s involving l.s.
planes.
;
loop_
    _geom_bond_atom_site_label_1
    _geom_bond_atom_site_label_2
    _geom_bond_site_symmetry_2
    _geom_bond_distance
    _geom_bond_publ_flag
    O1 H11 . 0.858(10) ?
    O1 H12 . 0.859(10) ?
    N1 C4 . 1.514(2) ?
    N1 C1 . 1.517(2) ?
    N1 C10 . 1.517(2) ?
    N1 C7 . 1.5189(18) ?
    C1 C2 . 1.514(2) ?
    C1 H1A . 0.9700 ?
    C1 H1B . 0.9700 ?
    C2 C3 . 1.508(3) ?
    C2 H2A . 0.9700 ?
    C2 H2B . 0.9700 ?
    C3 H3A . 0.9600 ?
    C3 H3B . 0.9600 ?
    C3 H3C . 0.9600 ?
    C4 C5 . 1.512(3) ?
    C4 H4A . 0.9700 ?
    C4 H4B . 0.9700 ?
    C5 C6 . 1.514(3) ?
    C5 H5A . 0.9700 ?
    C5 H5B . 0.9700 ?
    C6 H6A . 0.9600 ?
    C6 H6B . 0.9600 ?
    C6 H6C . 0.9600 ?
    C7 C8 . 1.511(2) ?
    C7 H7A . 0.9700 ?
    C7 H7B . 0.9700 ?
    C8 C9 . 1.519(3) ?
    C8 H8A . 0.9700 ?
    C8 H8B . 0.9700 ?
    C9 H9A . 0.9600 ?
    C9 H9B . 0.9600 ?
    C9 H9C . 0.9600 ?
    C10 C11 . 1.501(3) ?
    C10 H10A . 0.9700 ?
    C10 H10B . 0.9700 ?
    C11 C12 . 1.509(3) ?
    C11 H11A . 0.9700 ?
    C11 H11B . 0.9700 ?
    C12 H12A . 0.9600 ?
    C12 H12B . 0.9600 ?
    C12 H12C . 0.9600 ?
loop_
    _geom_angle_atom_site_label_1
    _geom_angle_atom_site_label_2
    _geom_angle_atom_site_label_3
    _geom_angle_site_symmetry_1
    _geom_angle_site_symmetry_3
    _geom_angle
    _geom_angle_publ_flag
    H11 O1 H12 . . 107.3(15) ?
    C4 N1 C1 . . 111.37(13) ?
    C4 N1 C10 . . 107.36(12) ?
    C1 N1 C10 . . 110.37(12) ?
    C4 N1 C7 . . 110.76(12) ?
    C1 N1 C7 . . 106.19(11) ?
    C10 N1 C7 . . 110.82(12) ?
    C2 C1 N1 . . 115.83(13) ?
    C2 C1 H1A . . 108.3 ?
    N1 C1 H1A . . 108.3 ?
    C2 C1 H1B . . 108.3 ?
    N1 C1 H1B . . 108.3 ?
    H1A C1 H1B . . 107.4 ?
    C3 C2 C1 . . 110.06(15) ?
    C3 C2 H2A . . 109.6 ?
    C1 C2 H2A . . 109.6 ?
    C3 C2 H2B . . 109.6 ?
    C1 C2 H2B . . 109.6 ?
    H2A C2 H2B . . 108.2 ?
    C2 C3 H3A . . 109.5 ?
    C2 C3 H3B . . 109.5 ?
    H3A C3 H3B . . 109.5 ?
    C2 C3 H3C . . 109.5 ?
    H3A C3 H3C . . 109.5 ?
    H3B C3 H3C . . 109.5 ?
    C5 C4 N1 . . 115.29(16) ?
    C5 C4 H4A . . 108.5 ?
    N1 C4 H4A . . 108.5 ?
    C5 C4 H4B . . 108.5 ?
    N1 C4 H4B . . 108.5 ?
    H4A C4 H4B . . 107.5 ?
    C4 C5 C6 . . 109.7(2) ?
    C4 C5 H5A . . 109.7 ?
    C6 C5 H5A . . 109.7 ?
    C4 C5 H5B . . 109.7 ?
    C6 C5 H5B . . 109.7 ?
    H5A C5 H5B . . 108.2 ?
    C5 C6 H6A . . 109.5 ?
    C5 C6 H6B . . 109.5 ?
    H6A C6 H6B . . 109.5 ?
    C5 C6 H6C . . 109.5 ?
    H6A C6 H6C . . 109.5 ?
    H6B C6 H6C . . 109.5 ?
    C8 C7 N1 . . 116.43(13) ?
    C8 C7 H7A . . 108.2 ?
    N1 C7 H7A . . 108.2 ?
    C8 C7 H7B . . 108.2 ?
    N1 C7 H7B . . 108.2 ?
    H7A C7 H7B . . 107.3 ?
    C7 C8 C9 . . 108.86(16) ?
    C7 C8 H8A . . 109.9 ?
    C9 C8 H8A . . 109.9 ?
    C7 C8 H8B . . 109.9 ?
    C9 C8 H8B . . 109.9 ?
    H8A C8 H8B . . 108.3 ?
    C8 C9 H9A . . 109.5 ?
    C8 C9 H9B . . 109.5 ?
    H9A C9 H9B . . 109.5 ?
    C8 C9 H9C . . 109.5 ?
    H9A C9 H9C . . 109.5 ?
    H9B C9 H9C . . 109.5 ?
    C11 C10 N1 . . 115.39(13) ?
    C11 C10 H10A . . 108.4 ?
    N1 C10 H10A . . 108.4 ?
    C11 C10 H10B . . 108.4 ?
    N1 C10 H10B . . 108.4 ?
    H10A C10 H10B . . 107.5 ?
    C10 C11 C12 . . 111.21(18) ?
    C10 C11 H11A . . 109.4 ?
    C12 C11 H11A . . 109.4 ?
    C10 C11 H11B . . 109.4 ?
    C12 C11 H11B . . 109.4 ?
    H11A C11 H11B . . 108.0 ?
    C11 C12 H12A . . 109.5 ?
    C11 C12 H12B . . 109.5 ?
    H12A C12 H12B . . 109.5 ?
    C11 C12 H12C . . 109.5 ?
    H12A C12 H12C . . 109.5 ?
    H12B C12 H12C . . 109.5 ?
loop_
    _geom_torsion_atom_site_label_1
    _geom_torsion_atom_site_label_2
    _geom_torsion_atom_site_label_3
    _geom_torsion_atom_site_label_4
    _geom_torsion_site_symmetry_1
    _geom_torsion_site_symmetry_2
    _geom_torsion_site_symmetry_3
    _geom_torsion_site_symmetry_4
    _geom_torsion
    _geom_torsion_publ_flag
    C4 N1 C1 C2 . . . . 54.78(19) ?
    C10 N1 C1 C2 . . . . -64.37(18) ?
    C7 N1 C1 C2 . . . . 175.45(15) ?
    N1 C1 C2 C3 . . . . 179.85(18) ?
    C1 N1 C4 C5 . . . . 53.15(19) ?
    C10 N1 C4 C5 . . . . 174.08(16) ?
    C7 N1 C4 C5 . . . . -64.80(19) ?
    N1 C4 C5 C6 . . . . -175.66(17) ?
    C4 N1 C7 C8 . . . . -68.64(19) ?
    C1 N1 C7 C8 . . . . 170.30(15) ?
    C10 N1 C7 C8 . . . . 50.42(19) ?
    N1 C7 C8 C9 . . . . 179.81(16) ?
    C4 N1 C10 C11 . . . . 179.35(16) ?
    C1 N1 C10 C11 . . . . -59.08(19) ?
    C7 N1 C10 C11 . . . . 58.3(2) ?
    N1 C10 C11 C12 . . . . -171.82(17) ?
loop_
    _geom_hbond_atom_site_label_D
    _geom_hbond_atom_site_label_H
    _geom_hbond_atom_site_label_A
    _geom_hbond_site_symmetry_A
    _geom_hbond_distance_DH
    _geom_hbond_distance_HA
    _geom_hbond_distance_DA
    _geom_hbond_angle_DHA
    _geom_hbond_publ_flag
    O1 H11 Cl1 . 0.860(10)
                         2.370(10)
                                 3.227(2) 175(2) yes
    O1 H12 Cl1 3_666 0.860(10)
                             2.510(10)
                                     3.352(2) 168(3) yes
