# Supplementary material for: Tetra-n-propyl­ammonium chloride monohydrate
Source: Acta Crystallogr Sect E Struct Rep Online. 2009 Mar 25;65(Pt 4):o815. doi: 10.1107/S1600536809009532 (PMC2969089; doi:10.1107/S1600536809009532)
Supplement: Supplementary file 2 [file e-65-0o815-Isup2.hkl]

# 
# h,k,l, Fc-squared, Fo-squared, sigma(Fo-squared) and status flag 
# 
data_I
_shelx_title '  P21/n' 
_shelx_refln_list_code          4 
_shelx_F_calc_maximum      190.23 
_exptl_crystal_F_000       536.00 
_reflns_d_resolution_high  0.7696 
 
loop_ 
 _symmetry_equiv_pos_as_xyz 
 'x, y, z' 
 '-x+1/2, y+1/2, -z+1/2' 
 '-x, -y, -z' 
 'x-1/2, -y-1/2, z-1/2' 
 
_cell_length_a     8.4228 
_cell_length_b    17.4383 
_cell_length_c    10.6885 
_cell_angle_alpha  90.000 
_cell_angle_beta   97.892 
_cell_angle_gamma  90.000 
 
_shelx_F_squared_multiplier     1.000 
 
loop_ 
 _refln_index_h 
 _refln_index_k 
 _refln_index_l 
 _refln_F_squared_calc 
 _refln_F_squared_meas 
 _refln_F_squared_sigma 
 _refln_observed_status 
   2   0   0     4626.57     4616.32    153.43 o 
   4   0   0     2629.70     2452.84     34.07 o 
   6   0   0     1516.18     1537.40     32.75 o 
   8   0   0      126.51      118.55      5.57 o 
  10   0   0       45.09       52.73      4.34 o 
   1   1   0      517.81      402.04      8.60 o 
   2   1   0     3843.37     3570.83     34.30 o 
   3   1   0        1.09        0.83      0.28 o 
   4   1   0      112.71      116.30      2.23 o 
   5   1   0       74.55       59.23      2.15 o 
   6   1   0        0.21        0.56      0.92 o 
   7   1   0       50.28       45.70      2.34 o 
   8   1   0        2.10        2.13      1.17 o 
   9   1   0       27.11       27.46      4.84 o 
  10   1   0        0.41        1.23      1.36 o 
   0   2   0     2642.03     2746.47     56.27 o 
   1   2   0      244.40      256.57      5.68 o 
   2   2   0     9603.35     8683.48    144.32 o 
   3   2   0      951.09      942.43     12.40 o 
   4   2   0      996.08     1026.50     14.62 o 
   5   2   0      451.33      424.53      5.99 o 
   6   2   0      312.94      313.92      6.38 o 
   7   2   0       24.62       30.11      2.02 o 
   8   2   0       45.10       47.36      2.58 o 
   9   2   0        0.43        1.65      1.17 o 
  10   2   0        4.62        7.59      1.23 o 
   1   3   0     3863.43     3587.93     49.63 o 
   2   3   0     1188.31     1249.43     14.33 o 
   3   3   0      552.85      565.80      6.05 o 
   4   3   0      267.92      295.05      4.06 o 
   5   3   0      123.55       83.06      2.60 o 
   6   3   0       22.87       24.16      1.67 o 
   7   3   0      166.98      156.05      3.41 o 
   8   3   0        6.72        9.86      1.13 o 
   9   3   0       20.77       18.43      1.72 o 
  10   3   0        1.92        1.28      1.00 o 
   0   4   0    11989.84    10476.83    214.04 o 
   1   4   0      126.75      141.11      2.50 o 
   2   4   0     2888.39     2972.72     25.72 o 
   3   4   0      337.71      335.64      3.88 o 
   4   4   0       29.19       38.38      1.02 o 
   5   4   0       27.34       39.92      1.18 o 
   6   4   0       85.63       88.57      2.17 o 
   7   4   0       26.37       19.07      1.25 o 
   8   4   0       25.62       21.30      1.40 o 
   9   4   0        1.09        0.78      0.89 o 
  10   4   0        3.74        3.12      1.12 o 
   1   5   0       55.73       46.88      0.82 o 
   2   5   0      480.06      494.63      5.30 o 
   3   5   0      895.29     1109.12     11.29 o 
   4   5   0      249.04      223.66      2.98 o 
   5   5   0       98.71       77.03      1.60 o 
   6   5   0        8.12        7.40      0.96 o 
   7   5   0       26.37       24.75      1.40 o 
   8   5   0       16.64       13.52      1.79 o 
   9   5   0        0.41       -0.43      0.85 o 
  10   5   0        0.05       -0.24      0.98 o 
   0   6   0     8921.02     8703.19    119.88 o 
   1   6   0     2210.57     2399.45     20.77 o 
   2   6   0     2098.94     2161.04     18.91 o 
   3   6   0      193.80      190.18      2.26 o 
   4   6   0      917.61      849.83      9.06 o 
   5   6   0       70.04       61.52      1.63 o 
   6   6   0      289.47      308.03      4.86 o 
   7   6   0        5.14        3.81      0.87 o 
   8   6   0       50.36       51.42      2.58 o 
   9   6   0        5.66        5.86      1.15 o 
  10   6   0        8.99        9.00      1.36 o 
   1   7   0      116.49      126.21      1.58 o 
   2   7   0      178.68      160.84      1.89 o 
   3   7   0      294.92      288.69      3.15 o 
   4   7   0       28.13       25.20      0.80 o 
   5   7   0      717.45      698.90      7.84 o 
   6   7   0        3.57        3.29      0.94 o 
   7   7   0       29.75       32.33      1.57 o 
   8   7   0        0.11       -0.69      0.78 o 
   9   7   0       63.23       61.73      2.75 o 
  10   7   0        0.01       -1.09      0.98 o 
   0   8   0      821.56      971.42     13.84 o 
   1   8   0        1.13        4.26      0.27 o 
   2   8   0       67.95       45.34      0.87 o 
   3   8   0      324.22      328.88      3.53 o 
   4   8   0        0.90        3.88      0.46 o 
   5   8   0       82.01       94.42      1.69 o 
   6   8   0       11.86       14.31      1.29 o 
   7   8   0        2.78        2.18      0.82 o 
   8   8   0        0.02        0.67      0.83 o 
   9   8   0        0.69        0.75      1.16 o 
  10   8   0        0.29        1.61      1.34 o 
   1   9   0      142.46      218.90      2.31 o 
   2   9   0      111.97      104.83      1.43 o 
   3   9   0      554.50      466.20      4.74 o 
   4   9   0      168.42      148.19      2.10 o 
   5   9   0       23.43       24.53      1.08 o 
   6   9   0        1.20        0.09      0.85 o 
   7   9   0       56.91       60.92      2.67 o 
   8   9   0        5.64        6.71      1.41 o 
   9   9   0       22.23       27.76      3.52 o 
   0  10   0     1846.82     1943.72     44.62 o 
   1  10   0       20.76       26.59      0.71 o 
   2  10   0     2177.28     2136.14     18.78 o 
   3  10   0       52.22       45.51      1.17 o 
   4  10   0      186.94      173.45      2.66 o 
   5  10   0       37.94       38.19      1.55 o 
   6  10   0      162.37      171.25      4.61 o 
   7  10   0        5.20        5.71      1.21 o 
   8  10   0       53.72       53.22      2.48 o 
   9  10   0        0.00        0.49      1.80 o 
   1  11   0       59.59       71.91      3.68 o 
   2  11   0       66.30       84.61      1.52 o 
   3  11   0      339.06      362.76      4.36 o 
   4  11   0      309.41      303.43      4.05 o 
   5  11   0       91.51       90.75      3.53 o 
   6  11   0        0.03       -0.06      0.76 o 
   7  11   0       63.48       71.23      2.70 o 
   8  11   0        0.16        0.52      1.12 o 
   9  11   0        8.55        8.56      2.14 o 
   0  12   0      318.85      329.20      8.45 o 
   1  12   0       11.26       14.67      1.76 o 
   2  12   0      521.14      554.53      7.86 o 
   3  12   0      140.91      158.27      2.38 o 
   4  12   0      768.81      773.36     15.35 o 
   5  12   0       49.95       49.44      1.76 o 
   6  12   0       68.10       56.47      2.81 o 
   7  12   0        0.03       -0.30      1.00 o 
   8  12   0       29.69       37.01      3.52 o 
   9  12   0        4.13        4.88      1.48 o 
   1  13   0      178.74      160.15      3.78 o 
   2  13   0       56.23       52.67      4.20 o 
   3  13   0      424.65      403.17     11.15 o 
   4  13   0       16.66       17.40      1.48 o 
   5  13   0      203.40      213.47      5.56 o 
   6  13   0       28.08       27.30      1.96 o 
   7  13   0       39.88       38.39      2.17 o 
   8  13   0        0.63        0.79      1.20 o 
   0  14   0      257.31      242.91      7.14 o 
   1  14   0       10.38        7.89      1.12 o 
   2  14   0        3.90        3.18      1.62 o 
   3  14   0        3.27        2.61      1.39 o 
   4  14   0        4.63        4.73      1.16 o 
   5  14   0        9.33       12.09      1.40 o 
   6  14   0        0.53        0.80      0.78 o 
   7  14   0        7.84       10.36      1.05 o 
   8  14   0        4.86        5.48      1.20 o 
   1  15   0       56.89       57.72      2.34 o 
   2  15   0        9.87       11.74      1.38 o 
   3  15   0       61.83       55.43      2.44 o 
   4  15   0        4.83        2.15      1.90 o 
   5  15   0        2.27        1.09      1.07 o 
   6  15   0        5.91        5.51      1.32 o 
   7  15   0        7.10        8.95      1.52 o 
   8  15   0        0.45       -0.57      1.70 o 
   0  16   0       38.85       54.73      3.49 o 
   1  16   0        0.09        1.48      1.03 o 
   2  16   0      142.78      142.17      5.62 o 
   3  16   0       96.20       90.23      3.18 o 
   4  16   0       51.80       50.42      4.44 o 
   5  16   0        9.82        7.33      1.46 o 
   6  16   0       25.42       23.70      2.53 o 
   7  16   0        1.50        2.24      1.61 o 
   1  17   0        7.81        7.27      1.40 o 
   2  17   0        5.85        5.73      1.36 o 
   3  17   0       51.94       50.08      2.50 o 
   4  17   0        0.03       -0.02      1.17 o 
   5  17   0       32.11       27.92      2.14 o 
   6  17   0        5.27        4.76      1.48 o 
   7  17   0       19.25       21.85      3.47 o 
   0  18   0        1.28        0.77      1.59 o 
   1  18   0        4.30        3.95      1.45 o 
   2  18   0        3.43        3.53      1.31 o 
   3  18   0        0.47        1.60      1.26 o 
   4  18   0       18.08       19.45      3.35 o 
   5  18   0       25.97       25.29      2.17 o 
   6  18   0        4.11        4.35      1.58 o 
   1  19   0       72.55       58.53      2.81 o 
   2  19   0        0.10        1.52      1.41 o 
   3  19   0       10.77       10.76      2.17 o 
   4  19   0        1.40        0.52      1.35 o 
   5  19   0       13.67       13.37      1.88 o 
   0  20   0       61.89       69.91      4.60 o 
   1  20   0       19.91       20.59      2.29 o 
   2  20   0       18.56       19.75      2.11 o 
   3  20   0        0.77        1.28      1.43 o 
   4  20   0       20.29       23.22      5.38 o 
   5  20   0        0.19        1.00      2.36 o 
   1  21   0        2.36        0.30      1.33 o 
   2  21   0        0.33        1.35      1.44 o 
   3  21   0        9.87       13.32      2.01 o 
   4  21   0        0.54        0.90      2.59 o 
   0  22   0       16.10       16.00      3.06 o 
   1  22   0        0.38        0.07      1.41 o 
   2  22   0       10.37        5.82      1.84 o 
  -9   0   1      131.61      131.44      6.32 o 
  -7   0   1        1.56        1.10      1.34 o 
  -5   0   1      504.32      452.07     11.20 o 
  -3   0   1      218.70      223.47      5.78 o 
   1   0   1      376.66      261.40      5.73 o 
   3   0   1       52.01       52.94      1.50 o 
   5   0   1      188.30      162.63      3.59 o 
   7   0   1       95.49       96.72      4.70 o 
   9   0   1       79.86       95.18      5.37 o 
 -10   1   1        0.16        1.82      1.33 o 
  -9   1   1        4.95        5.22      1.46 o 
  -8   1   1       42.25       40.28      2.67 o 
  -7   1   1       93.60       90.06      4.62 o 
  -6   1   1      560.64      551.01      9.67 o 
  -5   1   1      141.34      157.00      3.72 o 
  -4   1   1      115.37       95.27      2.50 o 
  -3   1   1      372.64      380.54      7.87 o 
  -2   1   1     2025.06     1919.58     26.71 o 
  -1   1   1     4311.64     4224.66     58.56 o 
   0   1   1     2709.04     2810.43     80.81 o 
   1   1   1     3722.33     3627.77     71.14 o 
   2   1   1     1223.63     1248.38     12.32 o 
   3   1   1      728.03      825.35      8.52 o 
   4   1   1     3317.97     3484.02     33.88 o 
   5   1   1      153.34      161.37      2.52 o 
   6   1   1        0.94        0.78      0.46 o 
   7   1   1        4.54        1.39      0.72 o 
   8   1   1       13.09       11.82      1.65 o 
   9   1   1        0.81       -0.12      2.00 o 
  10   1   1       18.63       24.88      2.48 o 
 -10   2   1        3.86        4.68      1.15 o 
  -9   2   1        6.74        7.52      1.50 o 
  -8   2   1       13.19       12.13      2.35 o 
  -7   2   1       64.05       62.59      5.19 o 
  -6   2   1       13.95       12.79      2.63 o 
  -5   2   1      305.31      309.86      5.94 o 
  -4   2   1       33.22       25.26      2.27 o 
  -3   2   1      824.02      769.13     11.52 o 
  -2   2   1     1242.04     1380.22     19.46 o 
  -1   2   1       17.09       15.46      0.87 o 
   0   2   1     3908.14     4050.56     83.11 o 
   1   2   1     2313.81     2232.13     25.18 o 
   2   2   1      487.08      532.23      6.35 o 
   3   2   1       38.31       36.22      0.86 o 
   4   2   1      342.12      312.93      4.35 o 
   5   2   1       15.90       12.98      0.73 o 
   6   2   1        4.19        3.94      0.63 o 
   7   2   1       12.17       11.71      1.12 o 
   8   2   1       13.40       13.00      1.68 o 
   9   2   1        0.17        0.71      0.84 o 
  10   2   1        8.75        9.13      1.34 o 
 -10   3   1        0.42       -0.55      0.94 o 
  -9   3   1        1.45       -0.70      0.82 o 
  -8   3   1      272.40      276.91      7.39 o 
  -7   3   1       10.72       11.95      1.45 o 
  -6   3   1      514.42      490.75      9.52 o 
  -5   3   1        0.43       -0.38      0.61 o 
  -4   3   1      728.65      696.81     10.50 o 
  -3   3   1       73.35       61.82      1.35 o 
  -2   3   1    13462.79    12082.15    297.82 o 
  -1   3   1      652.84      646.80     13.15 o 
   1   3   1      257.46      247.45      3.73 o 
   2   3   1     8605.35     7975.68     88.76 o 
   3   3   1     2164.92     2136.41     19.51 o 
   4   3   1     2440.55     2486.07     21.82 o 
   5   3   1       40.05       31.34      0.90 o 
   6   3   1      561.36      513.06      6.18 o 
   7   3   1       30.84       30.34      2.16 o 
   8   3   1       23.12       28.70      2.10 o 
   9   3   1        6.29        6.85      1.33 o 
  10   3   1       32.83       33.13      3.11 o 
 -10   4   1        0.32       -0.10      0.96 o 
  -9   4   1       35.63       38.39      1.89 o 
  -8   4   1        4.93        7.62      1.10 o 
  -7   4   1       20.09       20.06      1.57 o 
  -6   4   1        0.55        1.00      0.59 o 
  -5   4   1       26.77       20.52      1.08 o 
  -4   4   1       53.02       60.82      1.49 o 
  -3   4   1     2941.91     3053.23     29.85 o 
  -2   4   1      107.58      113.05      1.82 o 
  -1   4   1     1332.53     1380.35     27.20 o 
   1   4   1      280.62      299.60      5.80 o 
   2   4   1      153.58      160.76      1.82 o 
   3   4   1      127.34       85.06      1.36 o 
   4   4   1      103.22       95.00      1.59 o 
   5   4   1      285.80      231.35      3.22 o 
   6   4   1        0.79        1.46      0.54 o 
   7   4   1      377.32      353.43      5.79 o 
   8   4   1       23.13       24.32      1.48 o 
   9   4   1       32.78       35.83      1.86 o 
  10   4   1        3.31        3.42      1.74 o 
 -10   5   1        3.80        5.39      1.20 o 
  -9   5   1        1.16        1.22      0.95 o 
  -8   5   1        0.62       -0.18      0.79 o 
  -7   5   1       59.09       52.15      1.85 o 
  -6   5   1       11.84       14.17      1.28 o 
  -5   5   1       42.55       39.13      1.36 o 
  -4   5   1      236.81      275.41      4.06 o 
  -3   5   1      387.99      401.16      5.31 o 
  -2   5   1       10.54       15.49      0.64 o 
  -1   5   1      218.02      271.02      3.23 o 
   0   5   1     4093.96     4211.33     82.72 o 
   1   5   1       58.57       62.51      1.18 o 
   2   5   1      157.33      177.98      1.99 o 
   3   5   1      387.82      449.74      4.05 o 
   4   5   1      453.32      414.09      5.50 o 
   5   5   1      267.99      255.49      3.48 o 
   6   5   1       14.49       11.89      0.82 o 
   7   5   1        0.09        2.26      0.66 o 
   8   5   1       21.96       22.39      1.47 o 
   9   5   1        0.51        0.48      0.94 o 
  10   5   1        3.61        3.46      1.46 o 
 -10   6   1        0.36        0.00      1.03 o 
  -9   6   1       44.84       46.55      2.00 o 
  -8   6   1        8.65        9.18      1.14 o 
  -7   6   1       12.52       12.79      1.15 o 
  -6   6   1        0.91       -0.01      0.61 o 
  -5   6   1      404.44      360.00      5.27 o 
  -4   6   1        9.52        4.98      0.60 o 
  -3   6   1      283.90      241.36      4.47 o 
  -2   6   1       36.05       39.67      0.87 o 
  -1   6   1      777.82      867.29      8.91 o 
   0   6   1      242.22      217.86      2.89 o 
   1   6   1      617.52      595.45      6.09 o 
   2   6   1        2.58        4.40      0.27 o 
   3   6   1      349.14      321.46      3.40 o 
   4   6   1       10.40       11.51      0.59 o 
   5   6   1      161.39      151.58      3.25 o 
   6   6   1        8.13        5.59      0.69 o 
   7   6   1      145.87      127.37      2.48 o 
   8   6   1        5.60        6.63      1.10 o 
   9   6   1       81.78       94.52      2.76 o 
  10   6   1        0.02       -0.40      0.99 o 
 -10   7   1        3.01        2.46      1.15 o 
  -9   7   1        5.84        3.58      1.11 o 
  -8   7   1       38.54       36.69      1.77 o 
  -7   7   1       11.36        9.87      1.05 o 
  -6   7   1      264.44      259.58      4.34 o 
  -5   7   1        2.64        3.16      0.96 o 
  -4   7   1      674.07      658.11      8.49 o 
  -3   7   1       35.77       39.82      1.00 o 
  -2   7   1      214.45      195.55      2.49 o 
  -1   7   1      346.11      366.39      4.00 o 
   0   7   1     4044.71     4562.60     44.43 o 
   1   7   1      194.52      203.68      2.84 o 
   2   7   1      481.58      495.56      4.72 o 
   3   7   1        5.85        3.60      0.37 o 
   4   7   1      799.62      788.31      7.62 o 
   5   7   1       56.07       59.52      1.44 o 
   6   7   1      147.23      149.03      3.69 o 
   7   7   1        0.21        0.73      0.62 o 
   8   7   1        7.90        6.77      1.04 o 
   9   7   1        2.06        4.56      1.10 o 
  10   7   1       11.18       11.69      1.74 o 
 -10   8   1        0.36       -0.03      1.27 o 
  -9   8   1        2.11        1.02      0.98 o 
  -8   8   1        5.32        5.56      1.06 o 
  -7   8   1       31.94       33.07      1.56 o 
  -6   8   1      248.66      238.63      5.02 o 
  -5   8   1       59.77       74.14      1.92 o 
  -4   8   1       47.81       49.90      1.27 o 
  -3   8   1        5.23        2.49      0.42 o 
  -2   8   1      106.78      125.81      1.84 o 
  -1   8   1     1291.48     1346.81     15.42 o 
   0   8   1     1940.34     2348.09     22.95 o 
   1   8   1      159.98      179.83      2.24 o 
   2   8   1       36.93       31.93      0.78 o 
   3   8   1        7.44        6.78      0.41 o 
   4   8   1        0.00        0.51      0.37 o 
   5   8   1       52.69       54.93      1.28 o 
   6   8   1       23.08       25.64      1.30 o 
   7   8   1        6.75        3.57      0.84 o 
   8   8   1        1.94        1.37      1.09 o 
   9   8   1        8.25       11.03      1.55 o 
  10   8   1        0.58       -0.21      1.62 o 
 -10   9   1        1.80        2.43      1.43 o 
  -9   9   1       11.47       13.75      2.67 o 
  -8   9   1       19.57       18.10      1.94 o 
  -7   9   1       55.30       54.30      2.36 o 
  -6   9   1      243.98      226.12      4.83 o 
  -5   9   1       11.36       11.18      0.94 o 
  -4   9   1      340.45      344.36      5.93 o 
  -3   9   1       50.12       52.87      1.23 o 
  -2   9   1      705.90      713.98      7.60 o 
  -1   9   1      281.57      286.69      3.29 o 
   0   9   1     2194.35     2298.71     22.38 o 
   1   9   1      347.00      369.59      4.11 o 
   2   9   1     1207.07     1218.22     12.27 o 
   3   9   1       62.95       52.81      1.02 o 
   4   9   1      323.08      324.98      3.69 o 
   5   9   1       52.45       57.02      1.49 o 
   6   9   1      192.91      187.12      3.46 o 
   7   9   1       14.41       18.18      1.27 o 
   8   9   1       39.19       39.28      4.56 o 
   9   9   1        3.01        5.61      1.91 o 
  -9  10   1       22.78       29.71      3.75 o 
  -8  10   1        5.82        5.02      1.53 o 
  -7  10   1       38.04       36.50      3.39 o 
  -6  10   1       25.92       25.66      2.52 o 
  -5  10   1      144.98      133.61      2.42 o 
  -4  10   1      124.56      126.88      2.34 o 
  -3  10   1      730.26      705.91      7.73 o 
  -2  10   1       28.24       40.49      0.87 o 
  -1  10   1        1.11        0.46      0.25 o 
   0  10   1      219.65      274.23      3.21 o 
   1  10   1     1426.32     1521.09     17.56 o 
   2  10   1       16.38       17.15      0.84 o 
   3  10   1      273.93      264.16      3.94 o 
   4  10   1      166.10      167.66      2.31 o 
   5  10   1       13.52       10.27      0.82 o 
   6  10   1       27.00       23.58      1.29 o 
   7  10   1      282.83      307.99     10.04 o 
   8  10   1        0.00        0.46      1.10 o 
   9  10   1       17.08       17.45      2.93 o 
  -9  11   1        4.73        6.29      1.51 o 
  -8  11   1       13.71       15.01      1.90 o 
  -7  11   1        5.17        6.52      1.31 o 
  -6  11   1       41.04       36.80      1.64 o 
  -5  11   1      194.51      195.94      4.80 o 
  -4  11   1       21.55       23.62      1.19 o 
  -3  11   1       50.61       50.05      1.56 o 
  -2  11   1        9.60        8.73      0.52 o 
  -1  11   1       19.05       23.89      0.93 o 
   0  11   1       70.99       65.10      1.81 o 
   1  11   1        5.63       11.34      0.55 o 
   2  11   1       42.57       51.62      1.15 o 
   3  11   1       69.19       67.98      1.71 o 
   4  11   1       15.23       15.52      0.93 o 
   5  11   1        2.06        3.37      0.58 o 
   6  11   1        7.46        4.62      0.77 o 
   7  11   1        4.46        6.68      1.29 o 
   8  11   1       17.79       16.88      1.94 o 
   9  11   1        0.09        0.52      1.28 o 
  -9  12   1        4.56        5.99      1.51 o 
  -8  12   1        0.07       -0.83      1.06 o 
  -7  12   1       15.62       19.38      3.47 o 
  -6  12   1        0.72        3.18      1.02 o 
  -5  12   1      136.65      132.89      2.93 o 
  -4  12   1       29.83       26.92      1.37 o 
  -3  12   1       31.33       39.67      1.42 o 
  -2  12   1       25.17       25.15      1.46 o 
  -1  12   1       12.00       10.77      1.09 o 
   0  12   1      162.95      164.85      3.70 o 
   1  12   1      298.32      273.98      4.00 o 
   2  12   1       76.23       80.73      2.12 o 
   3  12   1        3.87        6.73      0.79 o 
   4  12   1       43.61       43.81      1.26 o 
   5  12   1       65.45       71.39      2.64 o 
   6  12   1        4.69        5.61      0.72 o 
   7  12   1        8.04       10.62      1.13 o 
   8  12   1        3.16        5.95      2.14 o 
   9  12   1        4.03        4.20      1.49 o 
  -8  13   1       17.58       19.27      1.83 o 
  -7  13   1        0.48        0.78      1.27 o 
  -6  13   1      127.48      118.41      3.06 o 
  -5  13   1        4.60        3.83      0.94 o 
  -4  13   1      214.56      213.38      4.71 o 
  -3  13   1      253.30      242.34      5.05 o 
  -2  13   1      104.69       99.43      2.90 o 
  -1  13   1       95.51       78.69      5.14 o 
   0  13   1      843.85      851.43     13.28 o 
   1  13   1       22.35       20.67      1.40 o 
   2  13   1      105.33      116.19      4.08 o 
   3  13   1      173.68      179.46      2.69 o 
   4  13   1      198.94      214.34      3.90 o 
   5  13   1       44.05       38.29      1.81 o 
   6  13   1       27.33       28.62      1.71 o 
   7  13   1       22.48       24.13      1.75 o 
   8  13   1        5.77        6.68      1.29 o 
  -8  14   1        0.19       -1.00      1.57 o 
  -7  14   1        4.38        7.91      1.82 o 
  -6  14   1       30.05       36.22      2.14 o 
  -5  14   1       20.14       21.06      1.67 o 
  -4  14   1        3.55        1.21      1.01 o 
  -3  14   1      123.87      127.52      4.52 o 
  -2  14   1       19.60       25.91      1.68 o 
  -1  14   1      194.62      198.37      6.23 o 
   0  14   1        0.00        2.12      1.95 o 
   1  14   1       55.55       51.63      2.14 o 
   2  14   1       20.51       18.67      1.59 o 
   3  14   1       36.46       43.08      2.05 o 
   4  14   1        2.45        1.89      1.08 o 
   5  14   1       65.02       68.24      1.73 o 
   6  14   1        2.98        3.76      0.89 o 
   7  14   1       31.35       26.98      1.54 o 
   8  14   1        0.13       -0.04      1.91 o 
  -8  15   1        5.94        6.01      1.87 o 
  -7  15   1        1.84        2.15      1.29 o 
  -6  15   1        3.24        5.35      1.34 o 
  -5  15   1        0.53        1.13      1.09 o 
  -4  15   1       85.89       84.41      2.99 o 
  -3  15   1        1.89        3.28      1.15 o 
  -2  15   1      105.54      104.72      6.57 o 
  -1  15   1        7.92        4.46      1.05 o 
   0  15   1       30.57       29.44      2.14 o 
   1  15   1        4.07        5.73      1.15 o 
   2  15   1       75.75       78.23      2.81 o 
   3  15   1       63.97       60.47      3.76 o 
   4  15   1       18.75       27.52      2.04 o 
   5  15   1       36.01       39.89      4.56 o 
   6  15   1       32.71       31.97      4.22 o 
   7  15   1       24.95       24.02      1.99 o 
  -7  16   1       42.08       44.79      2.62 o 
  -6  16   1        2.37        2.36      1.23 o 
  -5  16   1       66.20       65.62      2.75 o 
  -4  16   1       18.16       15.49      2.25 o 
  -3  16   1       73.05       70.14      2.85 o 
  -2  16   1        0.01        0.66      0.98 o 
  -1  16   1       97.00       92.46      3.11 o 
   0  16   1        1.30        4.05      1.12 o 
   1  16   1      240.74      231.74      7.35 o 
   2  16   1        1.63        2.56      1.15 o 
   3  16   1      195.12      191.75      4.77 o 
   4  16   1       10.32       10.97      1.89 o 
   5  16   1       51.29       49.71      7.72 o 
   6  16   1        8.73       10.54      1.60 o 
   7  16   1       44.73       49.28      3.90 o 
  -7  17   1        0.95        3.18      1.44 o 
  -6  17   1        2.25        2.76      1.31 o 
  -5  17   1        4.21        4.17      1.64 o 
  -4  17   1       19.97       20.22      1.90 o 
  -3  17   1        0.63        0.61      1.12 o 
  -2  17   1       52.81       54.07      4.85 o 
  -1  17   1        9.47        6.98      1.68 o 
   0  17   1       29.35       39.23      3.83 o 
   1  17   1       20.80       18.75      1.72 o 
   2  17   1      101.61      113.08      3.69 o 
   3  17   1        1.16        0.12      1.13 o 
   4  17   1       28.87       29.82      2.94 o 
   5  17   1        0.01        0.33      1.18 o 
   6  17   1       11.43       11.73      1.78 o 
   7  17   1        0.04        1.39      1.41 o 
  -6  18   1        0.55       -1.91      1.28 o 
  -5  18   1        9.75        9.72      1.71 o 
  -4  18   1       14.15       14.04      2.21 o 
  -3  18   1        0.27       -0.71      1.12 o 
  -2  18   1        0.31       -0.63      1.04 o 
  -1  18   1        6.08        7.20      1.42 o 
   0  18   1        0.99        3.92      1.22 o 
   1  18   1       16.25        9.05      1.80 o 
   2  18   1        0.46        1.21      1.17 o 
   3  18   1       23.06       20.32      2.12 o 
   4  18   1        1.58        1.14      1.43 o 
   5  18   1       11.64       11.82      1.77 o 
   6  18   1        0.12        1.15      1.28 o 
  -5  19   1        2.92        1.55      1.48 o 
  -4  19   1       21.16       20.61      2.14 o 
  -3  19   1        0.01        0.90      1.25 o 
  -2  19   1      115.38      119.47      5.82 o 
  -1  19   1        0.92        2.15      1.30 o 
   0  19   1       64.99       66.32      3.07 o 
   1  19   1        0.48        0.33      1.17 o 
   2  19   1       11.54       12.46      4.35 o 
   3  19   1        0.47        0.82      2.31 o 
   4  19   1       49.74       53.21      2.97 o 
   5  19   1       16.08       14.22      1.99 o 
  -5  20   1       21.47       21.68      3.29 o 
  -4  20   1       32.23       35.84      4.28 o 
  -3  20   1        3.31        3.37      1.57 o 
  -2  20   1       11.44       11.37      2.75 o 
  -1  20   1       17.76       20.91      2.13 o 
   0  20   1        1.86        4.44      1.51 o 
   1  20   1       33.20       31.81      2.40 o 
   2  20   1        9.01        6.36      1.67 o 
   3  20   1       19.28       20.08      2.75 o 
   4  20   1        6.92        5.19      1.61 o 
  -4  21   1        0.00       -0.90      1.52 o 
  -3  21   1        0.78       -0.47      1.46 o 
  -2  21   1        8.36        8.57      1.84 o 
  -1  21   1        1.00        1.57      1.45 o 
   0  21   1        3.44        4.35      1.58 o 
   1  21   1        0.25       -1.49      1.26 o 
   2  21   1        0.07        0.21      1.35 o 
   3  21   1        4.59        1.74      1.49 o 
  -2  22   1        6.40        1.48      1.57 o 
  -1  22   1        9.18        7.05      1.73 o 
   0  22   1        1.32        1.48      1.52 o 
   1  22   1       11.17        9.07      1.92 o 
   2  22   1       10.80       10.81      2.09 o 
 -10   0   2        2.07        3.08      2.03 o 
  -8   0   2       14.24       12.61      2.36 o 
  -6   0   2        9.35        6.11      1.64 o 
  -4   0   2     2087.61     1898.88     38.42 o 
  -2   0   2     2258.22     2264.22     44.41 o 
   0   0   2       48.15       26.04      1.00 o 
   2   0   2      655.54      658.31     10.94 o 
   4   0   2     2296.91     2171.66     30.47 o 
   6   0   2        9.79       14.62      2.35 o 
   8   0   2      108.12      112.36      3.54 o 
  10   0   2       10.57       11.63      2.85 o 
 -10   1   2        7.32        3.10      1.42 o 
  -9   1   2       48.45       50.79      3.88 o 
  -8   1   2        0.00       -0.61      0.93 o 
  -7   1   2       35.08       37.16      2.19 o 
  -6   1   2      374.22      339.27      6.68 o 
  -5   1   2      740.45      698.39     11.30 o 
  -4   1   2       16.06       20.37      1.20 o 
  -3   1   2        4.95        6.42      0.73 o 
  -1   1   2      371.06      412.86      6.07 o 
   0   1   2     1135.44     1144.60     15.79 o 
   1   1   2     1924.54     1938.44     18.63 o 
   2   1   2        1.54        1.27      0.30 o 
   3   1   2      218.30      176.93      2.81 o 
   4   1   2      375.97      459.80      5.31 o 
   5   1   2      298.48      313.31      4.09 o 
   6   1   2       88.83       95.80      2.02 o 
   7   1   2       75.38       69.79      1.82 o 
   8   1   2       16.23       16.86      1.39 o 
   9   1   2       28.13       27.16      5.42 o 
  10   1   2       26.16       35.65      2.00 o 
 -10   2   2        0.60        0.04      0.98 o 
  -9   2   2        3.88        4.91      1.40 o 
  -8   2   2        0.01       -1.94      1.70 o 
  -7   2   2       82.71       77.57      7.32 o 
  -6   2   2       25.90       21.03      1.59 o 
  -5   2   2        0.07        1.53      1.14 o 
  -4   2   2       90.10       73.58      3.33 o 
  -3   2   2       36.86       30.91      2.11 o 
  -2   2   2       30.36       24.57      0.73 o 
  -1   2   2      204.03      221.39      3.48 o 
   0   2   2       14.39       21.17      0.54 o 
   1   2   2     5602.38     5455.75    103.32 o 
   2   2   2     1931.15     1946.59     23.22 o 
   3   2   2      190.93      205.91      2.66 o 
   4   2   2      428.01      430.94      5.88 o 
   5   2   2       15.09       11.38      0.73 o 
   6   2   2      114.74       97.30      2.18 o 
   7   2   2       34.22       49.67      1.82 o 
   8   2   2        8.52       10.59      1.23 o 
   9   2   2        5.75        5.15      1.08 o 
  10   2   2        3.17        1.29      1.44 o 
 -10   3   2        5.21        7.17      1.23 o 
  -9   3   2       90.23       88.93      3.04 o 
  -8   3   2        0.04       -0.18      0.73 o 
  -7   3   2      491.87      470.77      6.96 o 
  -6   3   2      135.18      119.19      7.29 o 
  -5   3   2      474.65      470.38      6.46 o 
  -4   3   2      294.67      295.55      4.28 o 
  -3   3   2     1286.32     1166.28     16.94 o 
  -2   3   2        3.71        3.53      0.38 o 
  -1   3   2        1.11        6.95      0.44 o 
   0   3   2      481.18      520.13      5.99 o 
   1   3   2    11018.82    10245.97    212.23 o 
   2   3   2       46.51       46.50      0.96 o 
   3   3   2      908.31      851.60      8.72 o 
   4   3   2       44.99       61.60      1.15 o 
   5   3   2      213.16      160.97      2.36 o 
   6   3   2      114.05       97.65      1.75 o 
   7   3   2      461.31      463.74      5.24 o 
   8   3   2        5.28        7.56      0.88 o 
   9   3   2       42.68       38.34      1.88 o 
  10   3   2        0.41        0.82      1.52 o 
 -10   4   2        1.41        2.21      1.08 o 
  -9   4   2        0.13       -0.11      0.89 o 
  -8   4   2       22.72       25.67      1.52 o 
  -7   4   2        0.01        2.02      0.86 o 
  -6   4   2       87.77       74.84      2.00 o 
  -5   4   2        0.33        1.12      0.53 o 
  -4   4   2     1389.68     1326.83     15.72 o 
  -3   4   2       40.79       38.44      1.46 o 
  -2   4   2     1822.32     1762.76     17.39 o 
  -1   4   2     1979.40     2108.23     30.04 o 
   0   4   2      618.71      664.98      7.61 o 
   1   4   2       13.11       16.75      1.74 o 
   2   4   2     2484.50     2644.96     33.51 o 
   3   4   2      137.14      178.56      2.09 o 
   4   4   2      270.88      268.23      3.33 o 
   5   4   2        0.97        0.76      0.38 o 
   6   4   2      163.74      168.12      2.50 o 
   7   4   2        3.06        2.21      0.68 o 
   8   4   2        8.90       13.90      1.06 o 
   9   4   2        3.28        4.37      1.39 o 
  10   4   2        7.77        9.83      1.95 o 
 -10   5   2        7.52        5.96      1.23 o 
  -9   5   2        4.10        5.53      1.09 o 
  -8   5   2       16.79       13.43      1.25 o 
  -7   5   2        4.23        5.42      0.95 o 
  -6   5   2       16.97       20.68      1.17 o 
  -5   5   2      231.99      243.97      3.92 o 
  -4   5   2       16.21       12.73      0.77 o 
  -3   5   2       12.68        9.90      0.54 o 
  -2   5   2       34.99       41.40      0.88 o 
  -1   5   2      648.19      710.31      7.14 o 
   0   5   2        0.53       -0.25      0.17 o 
   1   5   2      282.69      318.08      3.40 o 
   2   5   2       42.84       44.66      0.67 o 
   3   5   2       89.70       98.56      1.26 o 
   4   5   2        1.20        2.52      0.37 o 
   5   5   2       22.98       26.41      0.94 o 
   6   5   2       37.32       37.04      1.11 o 
   7   5   2        2.85        6.47      0.99 o 
   8   5   2        0.23        0.01      0.66 o 
   9   5   2        2.49        2.29      1.35 o 
  10   5   2        8.57       13.90      3.35 o 
 -10   6   2       12.03       14.72      1.54 o 
  -9   6   2        2.33        1.20      0.96 o 
  -8   6   2       21.89       20.07      1.41 o 
  -7   6   2       51.05       54.62      1.91 o 
  -6   6   2       73.00       72.28      1.98 o 
  -5   6   2      187.59      189.47      3.31 o 
  -4   6   2      542.97      573.67      6.50 o 
  -3   6   2        0.98        0.24      0.31 o 
  -2   6   2     1932.38     1965.75     22.40 o 
  -1   6   2       50.36       64.02      1.29 o 
   0   6   2     1844.10     2145.67     30.58 o 
   1   6   2        4.32        4.65      0.42 o 
   2   6   2      568.70      567.57      5.32 o 
   3   6   2       40.95       41.22      0.74 o 
   4   6   2      893.61      887.38      7.64 o 
   5   6   2       42.78       48.96      1.24 o 
   6   6   2       42.42       45.67      1.58 o 
   7   6   2       20.57       23.66      1.19 o 
   8   6   2       61.74       64.19      2.18 o 
   9   6   2        7.26        8.64      1.25 o 
 -10   7   2        0.56        1.57      1.40 o 
  -9   7   2       42.35       49.07      4.84 o 
  -8   7   2        0.76        1.98      0.84 o 
  -7   7   2      294.07      276.08      6.68 o 
  -6   7   2        0.48       -0.83      0.55 o 
  -5   7   2      401.11      395.84      5.71 o 
  -4   7   2       13.19       12.53      0.74 o 
  -3   7   2        0.12        5.29      0.55 o 
  -2   7   2       14.28       13.88      0.92 o 
  -1   7   2     3369.93     3599.64     34.76 o 
   0   7   2       71.96       98.57      1.63 o 
   1   7   2     1376.29     1469.53     14.50 o 
   2   7   2        0.99        0.98      0.23 o 
   3   7   2     1026.43     1036.60     10.62 o 
   4   7   2       35.06       32.61      0.73 o 
   5   7   2      355.19      321.32      3.76 o 
   6   7   2       17.35       16.32      1.18 o 
   7   7   2      144.16      130.44      2.85 o 
   8   7   2        2.77        2.54      0.82 o 
   9   7   2       57.34       59.56      4.57 o 
 -10   8   2        0.46        0.52      1.03 o 
  -9   8   2        1.37        2.49      1.03 o 
  -8   8   2       10.02       16.58      1.54 o 
  -7   8   2       22.99       19.38      1.33 o 
  -6   8   2        1.36        0.20      1.02 o 
  -5   8   2       28.41       24.46      1.17 o 
  -4   8   2       60.95       65.05      1.72 o 
  -3   8   2        0.98        0.91      0.51 o 
  -2   8   2      115.87      115.08      1.75 o 
  -1   8   2       49.77       65.27      0.96 o 
   0   8   2       67.16       56.56      1.20 o 
   1   8   2       71.35       92.88      1.69 o 
   2   8   2      183.73      256.89      2.72 o 
   3   8   2      204.05      208.20      2.42 o 
   4   8   2       83.71       93.38      1.50 o 
   5   8   2      121.23      123.73      2.22 o 
   6   8   2       52.74       53.26      1.71 o 
   7   8   2        1.49        3.52      0.86 o 
   8   8   2        5.17        6.57      1.06 o 
   9   8   2        0.07        3.39      2.21 o 
 -10   9   2        7.27        5.47      1.55 o 
  -9   9   2       22.65       24.00      2.18 o 
  -8   9   2        3.07        2.75      0.98 o 
  -7   9   2      133.49      137.65      3.13 o 
  -6   9   2       56.47       60.63      1.92 o 
  -5   9   2      374.75      341.50     13.83 o 
  -4   9   2       21.25       33.78      1.29 o 
  -3   9   2      550.14      525.04      5.98 o 
  -2   9   2       43.02       43.32      0.82 o 
  -1   9   2     1273.56     1272.99     11.34 o 
   0   9   2        0.03        1.97      0.92 o 
   1   9   2      812.15      829.56      9.94 o 
   2   9   2       42.95       43.79      1.01 o 
   3   9   2      226.61      210.06      2.79 o 
   4   9   2        2.10        2.39      0.47 o 
   5   9   2      610.92      566.55      5.94 o 
   6   9   2        0.39       -0.07      0.66 o 
   7   9   2       75.93       70.82      2.69 o 
   8   9   2        0.22        0.30      0.96 o 
   9   9   2        5.41        1.46      2.13 o 
  -9  10   2        2.00        2.70      1.30 o 
  -8  10   2       28.27       31.32      2.02 o 
  -7  10   2       18.84       25.46      2.80 o 
  -6  10   2        0.98        1.57      0.95 o 
  -5  10   2        0.48        0.68      0.88 o 
  -4  10   2      137.53      137.50      2.76 o 
  -3  10   2       24.64       23.53      0.90 o 
  -2  10   2     1344.34     1405.77     12.62 o 
  -1  10   2      101.32      118.21      1.71 o 
   0  10   2        9.65       10.51      0.82 o 
   1  10   2       90.52      102.03      1.96 o 
   2  10   2      327.59      320.65      4.53 o 
   3  10   2        8.55        6.80      0.55 o 
   4  10   2      117.80      118.05      2.02 o 
   5  10   2       17.94       17.73      0.91 o 
   6  10   2       42.93       39.17      1.32 o 
   7  10   2       62.54       67.59      1.81 o 
   8  10   2        2.08        3.75      0.90 o 
   9  10   2        8.95       12.69      1.79 o 
  -9  11   2        0.13        1.26      1.21 o 
  -8  11   2       17.44       23.41      1.89 o 
  -7  11   2        2.48        3.89      1.17 o 
  -6  11   2        5.62        4.68      1.09 o 
  -5  11   2        0.03       -0.09      0.63 o 
  -4  11   2      110.34      111.90      2.70 o 
  -3  11   2       23.37       21.15      1.23 o 
  -2  11   2      273.71      264.08      3.70 o 
  -1  11   2       46.17       36.34      1.48 o 
   0  11   2       15.82       15.94      0.65 o 
   1  11   2      245.07      276.08      3.43 o 
   2  11   2        2.57        0.41      0.46 o 
   3  11   2        9.04        6.00      0.56 o 
   4  11   2      270.66      263.33      3.56 o 
   5  11   2        8.32        8.23      0.75 o 
   6  11   2        5.23        5.08      0.75 o 
   7  11   2       36.90       45.29      3.24 o 
   8  11   2        5.12        7.11      1.06 o 
   9  11   2        0.47        3.62      1.85 o 
  -9  12   2        0.49        1.35      1.28 o 
  -8  12   2        4.01        4.06      1.32 o 
  -7  12   2       25.10       21.80      1.74 o 
  -6  12   2       28.33       32.67      1.68 o 
  -5  12   2       41.45       41.83      1.98 o 
  -4  12   2       83.48       68.01      2.34 o 
  -3  12   2        0.51        1.13      0.96 o 
  -2  12   2       66.62       65.42      1.70 o 
  -1  12   2        9.76        7.25      0.68 o 
   0  12   2      260.60      265.21      3.94 o 
   1  12   2       45.91       40.52      1.72 o 
   2  12   2       38.03       37.02      1.31 o 
   3  12   2       62.68       55.10      2.03 o 
   4  12   2       37.06       38.91      2.70 o 
   5  12   2       30.86       28.15      2.28 o 
   6  12   2        7.86        9.45      0.88 o 
   7  12   2       28.74       33.83      1.55 o 
   8  12   2        6.95        5.96      1.80 o 
  -8  13   2        6.87        7.46      2.62 o 
  -7  13   2       43.60       45.00      2.83 o 
  -6  13   2        3.79        3.28      1.14 o 
  -5  13   2      169.74      186.65     10.20 o 
  -4  13   2       21.09       26.06      1.73 o 
  -3  13   2       22.44       24.55      1.62 o 
  -2  13   2      252.66      239.79      5.04 o 
  -1  13   2      609.74      592.64      9.85 o 
   0  13   2        0.85        0.36      0.75 o 
   1  13   2      150.79      151.78      5.16 o 
   2  13   2      111.05      101.01      2.14 o 
   3  13   2      201.13      178.75      5.23 o 
   4  13   2       23.70       22.62      1.21 o 
   5  13   2      298.26      289.58      4.23 o 
   6  13   2       16.77       14.90      0.99 o 
   7  13   2       58.89       57.37      1.92 o 
   8  13   2       17.63       23.63      2.57 o 
  -8  14   2        2.70        2.52      1.75 o 
  -7  14   2        0.06        1.34      1.54 o 
  -6  14   2       23.44       24.66      1.82 o 
  -5  14   2        1.20        0.82      0.95 o 
  -4  14   2      133.60      133.32      3.69 o 
  -3  14   2        0.10        1.27      0.94 o 
  -2  14   2      264.48      245.31      5.48 o 
  -1  14   2        2.01        4.57      1.31 o 
   0  14   2       71.48       77.34      2.72 o 
   1  14   2        6.43        6.66      1.10 o 
   2  14   2      112.08      116.71      3.29 o 
   3  14   2       57.68       58.09      2.41 o 
   4  14   2       69.26       66.49      1.99 o 
   5  14   2        1.92        3.00      0.70 o 
   6  14   2        4.56        7.24      0.89 o 
   7  14   2        0.00       -0.37      0.73 o 
   8  14   2        8.09       11.40      2.16 o 
  -8  15   2        1.97        1.05      1.77 o 
  -7  15   2        8.61        9.68      1.90 o 
  -6  15   2        0.44       -0.29      1.03 o 
  -5  15   2        1.27        1.23      1.48 o 
  -4  15   2        1.38        4.14      1.20 o 
  -3  15   2      179.62      172.41      4.41 o 
  -2  15   2       11.45        8.01      3.42 o 
  -1  15   2       38.19       33.90      1.95 o 
   0  15   2        9.13        7.52      1.19 o 
   1  15   2       23.81       21.32      1.63 o 
   2  15   2        9.41        6.55      1.20 o 
   3  15   2      109.66       89.67      2.99 o 
   4  15   2        6.32        4.39      1.23 o 
   5  15   2       47.84       46.47      1.74 o 
   6  15   2        0.05        0.67      0.73 o 
   7  15   2       12.43        9.92      1.47 o 
  -7  16   2        3.12        1.10      1.25 o 
  -6  16   2       19.03       21.46      3.49 o 
  -5  16   2        7.67        8.37      1.46 o 
  -4  16   2       59.97       58.97      4.42 o 
  -3  16   2        9.38       12.27      1.55 o 
  -2  16   2      177.13      180.06      4.62 o 
  -1  16   2        5.77        4.25      1.23 o 
   0  16   2      197.64      184.87      4.52 o 
   1  16   2        0.07       -0.51      0.93 o 
   2  16   2      120.39      116.95      3.53 o 
   3  16   2        4.14        3.18      2.09 o 
   4  16   2       28.23       35.16      2.63 o 
   5  16   2        4.70        3.99      2.29 o 
   6  16   2       31.35       37.18      5.52 o 
   7  16   2       17.40       22.47      3.52 o 
  -7  17   2       15.81       20.51      2.13 o 
  -6  17   2        0.33       -0.57      1.24 o 
  -5  17   2       17.39       16.59      1.85 o 
  -4  17   2        9.56        6.26      1.48 o 
  -3  17   2       37.10       43.64      2.52 o 
  -2  17   2       25.43       26.94      1.99 o 
  -1  17   2        5.67       10.01      2.40 o 
   0  17   2       11.90       13.15      1.58 o 
   1  17   2       45.17       53.82      4.37 o 
   2  17   2        1.75        1.60      1.15 o 
   3  17   2       28.17       28.82      2.06 o 
   4  17   2        2.53        4.33      1.37 o 
   5  17   2        5.37        5.35      1.49 o 
   6  17   2        1.61        0.17      1.27 o 
  -6  18   2        4.60        4.51      1.81 o 
  -5  18   2        0.61        0.31      1.30 o 
  -4  18   2        0.60       -0.61      1.23 o 
  -3  18   2       11.76        8.99      1.56 o 
  -2  18   2        1.68        4.30      1.37 o 
  -1  18   2       11.01       12.87      3.11 o 
   0  18   2        5.97        6.98      1.43 o 
   1  18   2       11.66        8.96      1.53 o 
   2  18   2        0.45        1.53      1.76 o 
   3  18   2        2.50       -0.66      1.17 o 
   4  18   2        0.72       -0.94      1.55 o 
   5  18   2        1.70        1.87      1.57 o 
   6  18   2        0.01       -0.17      1.38 o 
  -5  19   2       64.22       60.93      3.15 o 
  -4  19   2        0.40       -0.38      1.39 o 
  -3  19   2       71.42       63.78      3.20 o 
  -2  19   2        0.59        1.51      1.32 o 
  -1  19   2       48.50       51.62      2.79 o 
   0  19   2        3.51        3.00      1.33 o 
   1  19   2       64.02       71.21      3.14 o 
   2  19   2        9.70       11.27      2.36 o 
   3  19   2       70.02       61.85      3.01 o 
   4  19   2        0.19        0.42      1.46 o 
   5  19   2       42.93       44.15      3.53 o 
  -5  20   2        3.92        2.58      1.62 o 
  -4  20   2        9.30        9.05      1.85 o 
  -3  20   2        3.55       -0.06      2.43 o 
  -2  20   2       44.74       43.34      2.74 o 
  -1  20   2        2.02        4.02      1.47 o 
   0  20   2       66.20       67.96      3.25 o 
   1  20   2        0.20       -0.24      1.21 o 
   2  20   2       14.15       13.91      1.92 o 
   3  20   2        5.76        8.64      1.79 o 
   4  20   2       17.00       19.04      2.21 o 
  -3  21   2       20.37       22.85      2.42 o 
  -2  21   2       10.17       10.34      3.17 o 
  -1  21   2        0.69       -1.70      1.26 o 
   0  21   2        0.92        1.68      1.40 o 
   1  21   2       21.41       18.23      2.13 o 
   2  21   2        2.04        1.34      1.59 o 
   3  21   2       12.15       11.92      2.01 o 
  -2  22   2        2.11       -0.35      1.53 o 
  -1  22   2        0.01        1.11      1.53 o 
   0  22   2        7.16        8.28      1.92 o 
   1  22   2        3.79        4.07      1.84 o 
  -9   0   3       44.36       49.21      3.88 o 
  -7   0   3     1018.59      978.80     22.52 o 
  -5   0   3     2856.83     2720.96     54.70 o 
  -3   0   3      257.25      282.61      7.01 o 
  -1   0   3    36188.69    25679.90    560.91 o 
   1   0   3      335.12      426.84      6.23 o 
   3   0   3      411.24      387.89      8.21 o 
   5   0   3     1220.64     1315.24     19.43 o 
   7   0   3      105.69       86.06      2.99 o 
   9   0   3      104.63      101.79      3.66 o 
 -10   1   3       10.15       12.01      4.02 o 
  -9   1   3       30.77       32.31      2.40 o 
  -8   1   3        1.60        1.22      1.05 o 
  -7   1   3      185.25      182.05      4.72 o 
  -6   1   3       17.40       16.02      1.47 o 
  -5   1   3      113.45      107.03      5.88 o 
  -4   1   3       56.28       60.22      1.97 o 
  -3   1   3       14.32       10.58      0.82 o 
  -2   1   3      631.84      684.03     10.13 o 
  -1   1   3     1253.54     1284.94     17.94 o 
   0   1   3     1212.62     1256.33     12.20 o 
   1   1   3       79.90       96.70      1.27 o 
   2   1   3      288.32      323.63      4.27 o 
   3   1   3       41.78       34.54      0.93 o 
   4   1   3      138.59      113.48      1.96 o 
   5   1   3      144.93      147.50      2.49 o 
   6   1   3      122.30      122.57      2.38 o 
   7   1   3       38.56       30.23      1.31 o 
   8   1   3       54.78       52.04      2.30 o 
   9   1   3        1.87        3.92      1.07 o 
  10   1   3        0.64        1.66      1.49 o 
 -10   2   3        9.42        7.89      1.30 o 
  -9   2   3       14.90       16.24      2.52 o 
  -8   2   3        8.59        3.36      1.21 o 
  -7   2   3      142.85      139.02      4.03 o 
  -6   2   3      144.75      129.70      3.57 o 
  -5   2   3      289.99      291.55      5.70 o 
  -4   2   3       55.75       72.54      2.45 o 
  -3   2   3     2386.07     2373.55     33.28 o 
  -2   2   3     2535.50     2475.61     27.91 o 
  -1   2   3        0.18       -0.06      0.24 o 
   0   2   3      220.62      206.75      2.90 o 
   1   2   3     3354.60     3309.72     31.99 o 
   2   2   3        9.70        8.54      0.41 o 
   3   2   3      134.11      172.36      2.58 o 
   4   2   3      386.15      373.90      4.53 o 
   5   2   3      168.90      169.23      2.69 o 
   6   2   3        7.33        7.23      0.76 o 
   7   2   3       58.58       58.11      1.71 o 
   8   2   3        4.30        1.77      0.92 o 
   9   2   3        6.16        6.81      1.46 o 
  10   2   3        3.82        6.27      1.74 o 
 -10   3   3        6.69        4.07      1.93 o 
  -9   3   3        0.90        0.33      0.89 o 
  -8   3   3        0.79        1.29      0.79 o 
  -7   3   3       27.10       22.90      1.47 o 
  -6   3   3        4.37        6.43      0.82 o 
  -5   3   3       42.07       42.99      1.42 o 
  -4   3   3       28.89       16.36      1.17 o 
  -3   3   3      644.69      617.33      9.34 o 
  -2   3   3        0.22        0.30      0.27 o 
  -1   3   3      150.56      164.05      2.81 o 
   0   3   3     1324.23     1431.26     16.33 o 
   1   3   3      486.96      618.49      6.22 o 
   2   3   3     2981.20     3281.57     31.51 o 
   3   3   3      210.58      240.55      2.87 o 
   4   3   3      226.51      179.41      2.44 o 
   5   3   3        1.64        3.70      0.66 o 
   6   3   3      469.52      449.31      4.97 o 
   7   3   3       20.99       21.97      1.02 o 
   8   3   3       40.74       37.50      1.55 o 
   9   3   3        0.52        1.24      0.99 o 
  10   3   3        4.14        6.37      1.79 o 
 -10   4   3        1.78        2.09      1.04 o 
  -9   4   3       11.02       10.86      1.28 o 
  -8   4   3        0.13       -1.06      0.70 o 
  -7   4   3      235.70      221.85      4.46 o 
  -6   4   3       32.74       30.41      1.32 o 
  -5   4   3      594.31      564.76      7.57 o 
  -4   4   3       95.67       94.28      1.96 o 
  -3   4   3      722.97      669.32      8.27 o 
  -2   4   3       10.80       11.85      0.52 o 
  -1   4   3      441.29      494.46      5.09 o 
   0   4   3      201.45      202.85      2.23 o 
   1   4   3     1077.30     1248.68     12.18 o 
   2   4   3        1.63        1.65      0.25 o 
   3   4   3       42.09       36.87      1.09 o 
   4   4   3       19.95       26.25      1.05 o 
   5   4   3      128.49      139.35      2.27 o 
   6   4   3       10.71        6.36      0.64 o 
   7   4   3       25.10       17.91      0.93 o 
   8   4   3        0.03       -0.19      0.67 o 
   9   4   3       27.70       26.91      1.83 o 
  10   4   3        5.20        7.63      2.49 o 
 -10   5   3        1.74        1.68      1.05 o 
  -9   5   3        2.97        5.46      1.24 o 
  -8   5   3       13.58       13.12      1.24 o 
  -7   5   3       56.95       63.33      2.04 o 
  -6   5   3       97.33       84.03      2.16 o 
  -5   5   3        3.69        4.24      0.68 o 
  -4   5   3      164.21      186.50      3.77 o 
  -3   5   3      439.29      474.43      5.35 o 
  -2   5   3       65.19       95.44      1.77 o 
  -1   5   3       58.85       77.98      1.03 o 
   0   5   3      318.49      334.07      3.49 o 
   1   5   3        2.98        3.35      0.24 o 
   2   5   3      154.22      193.94      2.61 o 
   3   5   3       11.85        7.46      0.48 o 
   4   5   3      340.16      315.48      3.38 o 
   5   5   3        4.95        5.91      0.52 o 
   6   5   3        9.14        6.56      0.79 o 
   7   5   3       73.48       65.68      1.55 o 
   8   5   3        3.24        4.09      0.99 o 
   9   5   3        8.00        9.35      1.36 o 
 -10   6   3        1.42        1.77      1.05 o 
  -9   6   3       33.14       33.48      1.81 o 
  -8   6   3       10.41        9.39      1.15 o 
  -7   6   3      266.75      264.96      4.88 o 
  -6   6   3        6.49        4.57      0.78 o 
  -5   6   3      599.34      562.81      7.58 o 
  -4   6   3      270.39      292.47      4.33 o 
  -3   6   3     1439.57     1473.88     14.94 o 
  -2   6   3       57.28       58.74      1.13 o 
  -1   6   3     2115.09     2082.26     18.14 o 
   0   6   3      566.59      608.12      5.05 o 
   1   6   3      182.12      188.66      2.15 o 
   2   6   3       18.96       19.48      0.46 o 
   3   6   3      537.94      463.45      4.16 o 
   4   6   3       17.35       14.89      0.57 o 
   5   6   3      260.65      263.47      3.11 o 
   6   6   3        0.21        0.50      0.50 o 
   7   6   3       75.07       64.99      1.55 o 
   8   6   3        1.71        2.32      0.98 o 
   9   6   3       32.61       30.05      2.84 o 
 -10   7   3       28.47       28.92      2.59 o 
  -9   7   3        1.12        4.04      1.09 o 
  -8   7   3        0.83       -0.15      0.79 o 
  -7   7   3        1.17        0.86      0.87 o 
  -6   7   3       22.27       22.30      1.24 o 
  -5   7   3      123.04      104.36      2.30 o 
  -4   7   3        1.52        0.57      0.43 o 
  -3   7   3      164.73      170.90      4.42 o 
  -2   7   3      281.33      270.91      3.29 o 
  -1   7   3       22.49       32.48      0.67 o 
   0   7   3      376.48      387.62      3.73 o 
   1   7   3      134.50      136.09      1.56 o 
   2   7   3      308.38      332.32      3.69 o 
   3   7   3        0.06        0.08      0.24 o 
   4   7   3      648.01      634.58      5.65 o 
   5   7   3       27.69       27.24      1.13 o 
   6   7   3       15.72       20.11      0.86 o 
   7   7   3        0.00        0.04      0.73 o 
   8   7   3       51.17       52.01      2.04 o 
   9   7   3        4.23        4.45      1.11 o 
 -10   8   3        0.47        3.06      1.47 o 
  -9   8   3        1.15        0.10      1.12 o 
  -8   8   3        8.73        6.14      1.06 o 
  -7   8   3        7.54        5.50      1.05 o 
  -6   8   3       23.51       22.96      1.27 o 
  -5   8   3       63.09       57.71      1.72 o 
  -4   8   3        2.63        1.06      0.48 o 
  -3   8   3       64.92       70.18      1.42 o 
  -2   8   3      338.02      360.11      4.07 o 
  -1   8   3       43.33       40.90      0.86 o 
   0   8   3        2.41        4.85      0.48 o 
   1   8   3        7.72        5.76      0.43 o 
   2   8   3      188.30      167.79      1.92 o 
   3   8   3       71.30       66.68      0.98 o 
   4   8   3       27.96       31.80      0.97 o 
   5   8   3        0.05        0.60      0.48 o 
   6   8   3        2.57        0.86      0.62 o 
   7   8   3        0.08       -0.11      0.99 o 
   8   8   3        0.38        0.74      0.87 o 
   9   8   3        2.76        4.24      1.25 o 
  -9   9   3        0.63        0.84      1.07 o 
  -8   9   3       13.21       15.86      1.39 o 
  -7   9   3        0.85        3.24      1.01 o 
  -6   9   3       16.01       10.67      1.26 o 
  -5   9   3        0.12       -0.06      0.60 o 
  -4   9   3      143.11      121.14      3.02 o 
  -3   9   3      178.60      182.51      3.07 o 
  -2   9   3        2.17        2.12      0.37 o 
  -1   9   3      127.62      120.45      1.71 o 
   0   9   3        4.83       10.39      0.62 o 
   1   9   3       25.50       29.39      0.84 o 
   2   9   3      735.29      656.68      7.05 o 
   3   9   3        1.15       -0.18      0.35 o 
   4   9   3        3.64        4.19      0.54 o 
   5   9   3        3.41        3.08      0.60 o 
   6   9   3       40.86       40.75      1.47 o 
   7   9   3       73.58       71.65      2.63 o 
   8   9   3       11.08       12.60      1.53 o 
   9   9   3        1.69        2.85      1.26 o 
  -9  10   3       20.86       26.04      2.08 o 
  -8  10   3        0.02        0.49      0.89 o 
  -7  10   3      183.32      186.49      8.32 o 
  -6  10   3        0.31        0.49      0.73 o 
  -5  10   3      228.68      215.70      3.84 o 
  -4  10   3       23.35       24.48      1.19 o 
  -3  10   3     1429.51     1392.80     16.63 o 
  -2  10   3      202.73      193.28      2.55 o 
  -1  10   3      523.52      536.10      8.86 o 
   0  10   3       14.48       16.43      1.53 o 
   1  10   3      796.00      771.58      8.77 o 
   2  10   3       13.63       12.50      0.66 o 
   3  10   3      288.13      266.76      3.44 o 
   4  10   3       48.71       43.58      1.23 o 
   5  10   3      287.66      285.20      4.59 o 
   6  10   3        4.16        6.59      0.80 o 
   7  10   3      119.96      122.17      3.56 o 
   8  10   3       18.29       23.37      1.88 o 
   9  10   3       45.46       46.54      3.88 o 
  -9  11   3        2.41        2.72      1.43 o 
  -8  11   3        9.07        9.44      1.48 o 
  -7  11   3        0.03        2.79      0.93 o 
  -6  11   3        1.91        2.60      1.07 o 
  -5  11   3      182.83      180.15      3.49 o 
  -4  11   3       50.12       47.73      1.90 o 
  -3  11   3        0.33        1.24      0.63 o 
  -2  11   3      129.38      130.78      2.52 o 
  -1  11   3       49.14       49.29      1.12 o 
   0  11   3      283.76      301.75      4.29 o 
   1  11   3      284.29      293.90      4.61 o 
   2  11   3      190.33      196.94      2.92 o 
   3  11   3       16.37       17.38      0.82 o 
   4  11   3       12.99       12.37      0.79 o 
   5  11   3       56.93       56.83      1.50 o 
   6  11   3       85.66       95.73      2.33 o 
   7  11   3       18.10       19.18      1.62 o 
   8  11   3        5.06        6.77      1.30 o 
  -9  12   3       23.11       24.52      2.11 o 
  -8  12   3        0.00        0.89      1.15 o 
  -7  12   3       16.09       16.26      1.95 o 
  -6  12   3        0.08       -1.04      0.89 o 
  -5  12   3      151.99      157.33     10.94 o 
  -4  12   3       39.77       39.59      2.60 o 
  -3  12   3      533.19      521.60     10.84 o 
  -2  12   3      268.81      246.16      4.44 o 
  -1  12   3      451.11      450.17      6.16 o 
   0  12   3       29.77       30.15      1.78 o 
   1  12   3      170.42      173.78      4.17 o 
   2  12   3       23.92       25.75      0.98 o 
   3  12   3      590.50      568.10      9.07 o 
   4  12   3       23.83       26.04      1.09 o 
   5  12   3      100.43       77.44      2.45 o 
   6  12   3       13.83       10.82      1.10 o 
   7  12   3       64.86       73.37      2.72 o 
   8  12   3        0.03       -1.00      1.05 o 
  -8  13   3        9.69        9.68      2.00 o 
  -7  13   3        8.74       12.35      2.00 o 
  -6  13   3       29.22       36.74      2.11 o 
  -5  13   3       42.65       45.07      2.15 o 
  -4  13   3      113.46      123.43      3.74 o 
  -3  13   3      182.40      172.85      4.15 o 
  -2  13   3      122.15      123.10      9.36 o 
  -1  13   3       38.80       37.61      2.13 o 
   0  13   3      185.59      192.40      3.26 o 
   1  13   3       22.65       22.19      1.46 o 
   2  13   3      428.62      418.01      7.69 o 
   3  13   3       62.03       59.43      1.51 o 
   4  13   3      253.43      249.31      6.04 o 
   5  13   3       13.26       15.76      0.95 o 
   6  13   3       10.34        8.41      1.08 o 
   7  13   3        2.21        3.08      1.10 o 
   8  13   3       20.17       26.52      2.00 o 
  -8  14   3        2.26        1.77      1.57 o 
  -7  14   3        9.20       10.45      1.98 o 
  -6  14   3       15.76       22.27      3.39 o 
  -5  14   3       25.98       22.42      1.70 o 
  -4  14   3        8.54        8.64      1.77 o 
  -3  14   3        3.64        2.12      0.99 o 
  -2  14   3        1.96        4.57      1.45 o 
  -1  14   3       22.03       20.22      1.89 o 
   0  14   3       91.18       77.53      2.67 o 
   1  14   3       16.35       13.58      0.95 o 
   2  14   3       86.00       93.24      5.11 o 
   3  14   3        0.65        0.25      0.66 o 
   4  14   3       32.77       32.13      1.29 o 
   5  14   3        0.01        0.01      0.62 o 
   6  14   3        1.36        3.36      0.94 o 
   7  14   3        0.56        0.09      0.92 o 
  -8  15   3        3.16        3.24      1.85 o 
  -7  15   3        0.07        1.49      1.64 o 
  -6  15   3        4.60        4.52      1.28 o 
  -5  15   3        6.89        6.76      1.35 o 
  -4  15   3       23.31       21.93      2.67 o 
  -3  15   3       39.85       38.44      2.14 o 
  -2  15   3        0.21       -0.91      0.96 o 
  -1  15   3       61.41       57.68      2.45 o 
   0  15   3        5.80        2.83      0.99 o 
   1  15   3        6.27        6.41      1.21 o 
   2  15   3       58.74       49.53      2.41 o 
   3  15   3        1.86       -0.94      0.97 o 
   4  15   3        0.46        0.03      0.73 o 
   5  15   3        5.33        4.41      0.80 o 
   6  15   3        0.03       -0.31      0.87 o 
   7  15   3       10.95       11.61      1.38 o 
  -7  16   3        8.02        8.22      2.00 o 
  -6  16   3        3.30        3.57      1.29 o 
  -5  16   3       23.87       22.80      3.87 o 
  -4  16   3        6.28        4.97      1.82 o 
  -3  16   3      160.44      163.67      4.47 o 
  -2  16   3       32.15       32.61      2.08 o 
  -1  16   3       66.17       75.16      2.89 o 
   0  16   3       10.15       11.53      1.48 o 
   1  16   3       91.32       91.47      3.13 o 
   2  16   3        4.25        4.23      1.21 o 
   3  16   3       25.15       22.59      3.18 o 
   4  16   3        0.23        0.00      1.06 o 
   5  16   3       61.05       63.18      2.84 o 
   6  16   3        1.30        2.31      2.13 o 
  -7  17   3        0.01        0.69      1.85 o 
  -6  17   3        6.96        9.91      1.66 o 
  -5  17   3        6.74        7.24      1.57 o 
  -4  17   3       19.74       18.41      1.91 o 
  -3  17   3        5.84        3.90      1.36 o 
  -2  17   3       20.62       18.99      1.84 o 
  -1  17   3        0.02        0.23      1.01 o 
   0  17   3       62.62       63.94      2.83 o 
   1  17   3        1.30        1.81      1.10 o 
   2  17   3      105.78      106.14      3.72 o 
   3  17   3        3.89        4.78      1.31 o 
   4  17   3       39.20       43.14      2.49 o 
   5  17   3        2.28       -1.70      1.64 o 
   6  17   3       13.42       15.33      3.06 o 
  -6  18   3        3.25        2.02      1.51 o 
  -5  18   3        0.08       -0.74      1.25 o 
  -4  18   3        0.06       -0.02      1.27 o 
  -3  18   3        0.33        0.34      1.21 o 
  -2  18   3        3.13        4.45      1.38 o 
  -1  18   3       48.76       47.84      4.30 o 
   0  18   3       34.35       31.42      2.22 o 
   1  18   3        9.30        6.67      1.46 o 
   2  18   3        0.22        0.65      1.20 o 
   3  18   3       20.89       22.14      3.88 o 
   4  18   3        1.25        0.00      1.21 o 
   5  18   3       15.96       10.76      2.98 o 
  -5  19   3        0.88        2.64      1.53 o 
  -4  19   3        9.13        8.51      1.78 o 
  -3  19   3       13.33       18.33      4.08 o 
  -2  19   3        5.20        3.90      2.68 o 
  -1  19   3       13.53       12.63      1.82 o 
   0  19   3       28.75       23.54      4.25 o 
   1  19   3        0.03       -0.55      1.23 o 
   2  19   3       26.39       28.38      4.97 o 
   3  19   3        0.83       -1.85      1.23 o 
   4  19   3       10.33        9.58      1.78 o 
   5  19   3        6.74        8.63      2.90 o 
  -4  20   3        4.68        4.14      2.14 o 
  -3  20   3       17.81       17.92      2.14 o 
  -2  20   3        7.12        7.23      1.62 o 
  -1  20   3       36.21       34.84      3.72 o 
   0  20   3        0.04       -0.24      1.23 o 
   1  20   3        0.25        0.92      1.31 o 
   2  20   3        0.17        0.90      1.41 o 
   3  20   3        1.00       -0.42      1.78 o 
   4  20   3        0.14        0.33      2.29 o 
  -3  21   3        0.81        2.35      1.64 o 
  -2  21   3        6.15        5.77      1.76 o 
  -1  21   3        0.04        0.79      1.98 o 
   0  21   3        2.37       -0.55      1.61 o 
   1  21   3        0.48       -0.01      1.70 o 
   2  21   3       27.31       31.02      2.56 o 
   3  21   3        8.63        8.76      1.94 o 
  -1  22   3       32.10       27.91      2.65 o 
   0  22   3        1.96        2.57      2.97 o 
 -10   0   4        8.97       11.87      2.59 o 
  -8   0   4        4.15        2.54      1.59 o 
  -6   0   4      184.91      195.68      6.60 o 
  -4   0   4        5.30        2.65      0.98 o 
  -2   0   4      329.82      336.75      7.81 o 
   0   0   4     4307.00     4247.71     58.01 o 
   2   0   4     1236.92     1399.02     22.87 o 
   4   0   4     1074.71     1024.36     22.92 o 
   6   0   4      318.82      294.68      5.99 o 
   8   0   4      192.25      193.39      5.00 o 
 -10   1   4        0.14       -0.51      1.17 o 
  -9   1   4       14.68       14.94      1.88 o 
  -8   1   4       32.50       28.13      2.11 o 
  -7   1   4      173.00      153.90      4.29 o 
  -6   1   4      206.64      163.83      7.78 o 
  -5   1   4       65.85       69.63      3.29 o 
  -4   1   4        8.25       10.75      0.97 o 
  -3   1   4     1060.31     1088.16     16.02 o 
  -2   1   4       81.03       91.58      2.11 o 
  -1   1   4      846.89      854.71     12.26 o 
   0   1   4     1675.52     1824.75     17.65 o 
   1   1   4      145.15      162.39      2.28 o 
   2   1   4       57.78       43.93      1.01 o 
   3   1   4     1186.96     1198.43     13.91 o 
   4   1   4      207.28      220.92      3.22 o 
   5   1   4        0.12       -0.45      0.35 o 
   6   1   4       40.17       38.37      1.61 o 
   7   1   4        2.70        1.79      0.70 o 
   8   1   4        0.21        0.24      0.72 o 
   9   1   4       14.01       19.10      1.41 o 
 -10   2   4        0.05        0.55      0.94 o 
  -9   2   4        5.14       10.73      1.28 o 
  -8   2   4       15.71       16.23      1.89 o 
  -7   2   4       51.36       58.19      2.63 o 
  -6   2   4       15.53       14.25      1.40 o 
  -5   2   4      162.78      169.96      4.00 o 
  -4   2   4      232.67      208.03      6.06 o 
  -3   2   4       16.30       14.68      1.29 o 
  -2   2   4      158.43      172.99      3.28 o 
  -1   2   4       12.65       15.03      0.73 o 
   0   2   4        6.58        5.85      0.31 o 
   1   2   4      741.37      745.51      7.51 o 
   2   2   4      350.58      374.52      4.13 o 
   3   2   4       52.05       61.52      1.57 o 
   4   2   4      126.58      125.61      1.69 o 
   5   2   4      135.72      129.97      2.28 o 
   6   2   4       89.89       85.81      1.89 o 
   7   2   4       33.99       40.95      1.53 o 
   8   2   4        4.28        3.75      0.86 o 
   9   2   4       34.84       39.42      1.65 o 
 -10   3   4        1.45        2.57      1.02 o 
  -9   3   4      102.10      108.64      3.00 o 
  -8   3   4       10.57       12.82      1.32 o 
  -7   3   4      187.55      177.73      3.58 o 
  -6   3   4        0.00        0.50      0.58 o 
  -5   3   4      267.54      243.52      3.96 o 
  -4   3   4       54.57       48.40      2.09 o 
  -3   3   4     4895.96     4734.46     53.05 o 
  -2   3   4     1531.29     1616.80     20.98 o 
  -1   3   4      403.91      457.33      5.57 o 
   0   3   4      108.31      132.82      1.65 o 
   1   3   4      301.09      286.91      3.17 o 
   2   3   4      604.86      665.71      7.89 o 
   3   3   4      437.33      431.36      4.30 o 
   4   3   4       11.48        9.35      0.48 o 
   5   3   4      288.10      256.98      3.06 o 
   6   3   4       44.92       45.47      1.31 o 
   7   3   4        0.40        1.04      0.59 o 
   8   3   4        8.45       13.71      0.99 o 
   9   3   4       25.56       29.91      1.40 o 
 -10   4   4        2.41        1.75      1.02 o 
  -9   4   4       13.89       17.73      1.49 o 
  -8   4   4        4.03        3.90      0.93 o 
  -7   4   4       38.95       34.58      1.55 o 
  -6   4   4        2.89        3.13      0.71 o 
  -5   4   4      131.67      126.99      2.57 o 
  -4   4   4       83.30       80.50      1.84 o 
  -3   4   4      711.83      755.83      9.29 o 
  -2   4   4        1.81        0.20      0.31 o 
  -1   4   4       49.65       53.91      1.09 o 
   0   4   4     1335.15     1480.00     12.90 o 
   1   4   4      396.23      443.00      4.65 o 
   2   4   4      635.80      661.96      7.88 o 
   3   4   4      374.57      395.29      3.99 o 
   4   4   4      216.99      214.99      4.01 o 
   5   4   4       50.04       59.94      1.49 o 
   6   4   4      329.20      309.69      4.24 o 
   7   4   4       54.16       61.40      1.73 o 
   8   4   4       49.66       48.27      2.19 o 
   9   4   4       12.71       13.91      1.26 o 
 -10   5   4        0.63        1.40      1.62 o 
  -9   5   4        6.97        9.25      1.77 o 
  -8   5   4       11.45        6.74      1.06 o 
  -7   5   4       21.97       23.64      1.38 o 
  -6   5   4        1.62        1.72      0.69 o 
  -5   5   4       56.80       65.19      1.77 o 
  -4   5   4      104.75      105.80      2.57 o 
  -3   5   4       81.15       88.84      2.48 o 
  -2   5   4       65.85       53.62      1.13 o 
  -1   5   4      952.97      968.35      8.69 o 
   0   5   4      111.46      114.49      1.49 o 
   1   5   4       55.30       56.38      0.86 o 
   2   5   4      214.68      231.58      2.48 o 
   3   5   4       35.63       28.00      1.14 o 
   4   5   4      129.43      119.27      1.65 o 
   5   5   4        8.34        7.06      0.75 o 
   6   5   4        0.98       -0.69      0.63 o 
   7   5   4        1.77        1.54      0.66 o 
   8   5   4        1.28        3.88      0.83 o 
   9   5   4        3.85        5.69      1.34 o 
 -10   6   4        0.67        1.21      1.07 o 
  -9   6   4        4.50        3.77      1.05 o 
  -8   6   4        0.85        2.26      1.22 o 
  -7   6   4        0.08       -0.94      0.62 o 
  -6   6   4       65.41       59.18      1.86 o 
  -5   6   4        0.02       -0.54      0.53 o 
  -4   6   4        7.94        4.99      0.64 o 
  -3   6   4      123.52      130.02      2.46 o 
  -2   6   4      260.80      227.96      2.87 o 
  -1   6   4      555.71      638.94      5.94 o 
   0   6   4      465.26      458.25      4.30 o 
   1   6   4        0.69        4.69      0.36 o 
   2   6   4      814.03      847.93      7.96 o 
   3   6   4        0.08        0.06      0.27 o 
   4   6   4      418.87      429.04      5.11 o 
   5   6   4        0.61        0.59      0.47 o 
   6   6   4      234.90      224.49      3.83 o 
   7   6   4        2.81        2.49      0.78 o 
   8   6   4      115.15      116.98      3.57 o 
   9   6   4        4.45        6.63      1.42 o 
 -10   7   4        0.11        0.12      0.95 o 
  -9   7   4       12.77       16.90      1.48 o 
  -8   7   4        1.25        2.22      0.87 o 
  -7   7   4       38.32       38.74      3.11 o 
  -6   7   4        0.27       -0.55      0.86 o 
  -5   7   4      299.92      265.30      4.28 o 
  -4   7   4        0.01       -0.12      0.47 o 
  -3   7   4      508.29      499.18      5.70 o 
  -2   7   4       17.64       27.37      0.70 o 
  -1   7   4     1089.54     1132.51     10.17 o 
   0   7   4       15.39       10.90      0.38 o 
   1   7   4       50.20       38.19      0.79 o 
   2   7   4        5.04        3.57      0.59 o 
   3   7   4      393.44      395.21      4.44 o 
   4   7   4       12.77       13.82      0.58 o 
   5   7   4      156.55      141.94      3.83 o 
   6   7   4        0.23       -0.19      1.19 o 
   7   7   4       18.87       19.89      1.57 o 
   8   7   4        1.38        2.13      1.49 o 
   9   7   4       18.98       20.62      1.86 o 
 -10   8   4        2.35        4.29      1.26 o 
  -9   8   4        0.42        2.61      1.50 o 
  -8   8   4        1.84        1.00      0.88 o 
  -7   8   4      100.65       99.91      2.62 o 
  -6   8   4       38.44       42.79      1.70 o 
  -5   8   4        0.01        0.82      0.61 o 
  -4   8   4        8.71        8.40      0.75 o 
  -3   8   4       10.84       13.62      0.96 o 
  -2   8   4      138.74      139.94      1.79 o 
  -1   8   4      349.75      363.18      3.68 o 
   0   8   4        4.42        6.11      0.67 o 
   1   8   4        2.09        3.72      0.29 o 
   2   8   4        2.97        1.44      0.55 o 
   3   8   4        5.92        8.80      0.59 o 
   4   8   4        5.13        5.51      0.55 o 
   5   8   4      156.22      147.68      2.95 o 
   6   8   4        2.98        5.27      1.05 o 
   7   8   4       41.69       42.37      2.14 o 
   8   8   4       11.89       12.94      1.55 o 
   9   8   4        9.26       10.50      2.59 o 
  -9   9   4       16.70       19.21      1.57 o 
  -8   9   4        3.19        2.35      0.92 o 
  -7   9   4       78.96       81.11      3.42 o 
  -6   9   4        3.54        3.83      0.84 o 
  -5   9   4      123.17      125.01      3.48 o 
  -4   9   4        0.28        0.24      0.47 o 
  -3   9   4      170.62      174.81      2.61 o 
  -2   9   4       60.79       58.76      1.09 o 
  -1   9   4      338.59      351.39      4.08 o 
   0   9   4       18.66       22.90      0.79 o 
   1   9   4      688.32      717.80      8.66 o 
   2   9   4       32.13       34.54      1.00 o 
   3   9   4       72.25       66.73      1.40 o 
   4   9   4        4.87        6.87      0.62 o 
   5   9   4       41.64       38.59      1.62 o 
   6   9   4       10.36       12.73      1.33 o 
   7   9   4       36.67       33.04      1.99 o 
   8   9   4        0.01       -0.01      1.02 o 
   9   9   4       30.21       26.61      3.13 o 
  -9  10   4       13.07       13.61      1.46 o 
  -8  10   4       10.92       10.26      1.30 o 
  -7  10   4       15.72       13.28      1.24 o 
  -6  10   4       68.80       66.65      3.09 o 
  -5  10   4       63.46       60.65      2.51 o 
  -4  10   4      264.15      252.81      3.60 o 
  -3  10   4       81.26       88.66      1.46 o 
  -2  10   4        0.34        0.42      0.39 o 
  -1  10   4      639.02      664.94      7.14 o 
   0  10   4      982.25      986.97     10.22 o 
   1  10   4       62.49       77.82      1.48 o 
   2  10   4      585.29      600.82      6.65 o 
   3  10   4       47.73       54.14      1.31 o 
   4  10   4       18.71       19.72      1.13 o 
   5  10   4       67.59       62.49      3.02 o 
   6  10   4      275.53      288.73      4.89 o 
   7  10   4       14.80       16.47      1.58 o 
   8  10   4       20.81       19.36      1.74 o 
  -9  11   4        1.90        1.46      1.25 o 
  -8  11   4        0.04       -0.24      0.89 o 
  -7  11   4        6.59        5.79      1.07 o 
  -6  11   4        4.19        2.31      0.85 o 
  -5  11   4        1.79        0.71      0.70 o 
  -4  11   4        0.02       -0.34      0.75 o 
  -3  11   4      120.45      117.37      4.98 o 
  -2  11   4        1.30        3.34      1.14 o 
  -1  11   4        1.12        1.31      0.72 o 
   0  11   4       62.14       60.58      1.32 o 
   1  11   4        0.59        0.66      0.42 o 
   2  11   4        4.83        5.14      0.58 o 
   3  11   4       20.75       20.91      0.96 o 
   4  11   4        0.58        0.29      0.61 o 
   5  11   4       10.52       14.36      1.46 o 
   6  11   4        7.83        9.63      1.11 o 
   7  11   4       10.11       14.39      1.46 o 
   8  11   4        3.72        6.32      1.84 o 
  -9  12   4        3.33        3.96      1.87 o 
  -8  12   4        0.42        0.64      1.52 o 
  -7  12   4        0.40        0.95      1.49 o 
  -6  12   4       41.03       40.63      2.75 o 
  -5  12   4       15.86       12.86      1.55 o 
  -4  12   4       28.41       28.87      1.78 o 
  -3  12   4      157.36      141.49      3.52 o 
  -2  12   4       28.31       29.14      3.43 o 
  -1  12   4        3.29        4.33      0.95 o 
   0  12   4      139.11      126.63      2.46 o 
   1  12   4      126.97      136.21      2.22 o 
   2  12   4       59.26       66.71      1.91 o 
   3  12   4       20.69       21.33      0.99 o 
   4  12   4      118.70      113.73      2.57 o 
   5  12   4        0.05        0.35      0.75 o 
   6  12   4       28.21       30.73      1.55 o 
   7  12   4        0.12        1.46      1.07 o 
   8  12   4        2.28        1.96      1.19 o 
  -8  13   4        1.13       -0.36      1.54 o 
  -7  13   4       50.77       46.79      3.13 o 
  -6  13   4        9.62        9.94      1.82 o 
  -5  13   4      114.97      118.25      4.29 o 
  -4  13   4      109.82      107.81      3.17 o 
  -3  13   4       86.13       94.68      2.96 o 
  -2  13   4       10.89       10.68      1.26 o 
  -1  13   4      357.05      350.68      6.63 o 
   0  13   4       27.61       28.38      1.71 o 
   1  13   4       96.40      100.91      2.27 o 
   2  13   4       78.04       75.90      1.67 o 
   3  13   4      137.89      147.46      2.50 o 
   4  13   4       11.71       10.86      0.99 o 
   5  13   4       13.54       12.57      1.13 o 
   6  13   4       16.16       15.93      1.30 o 
   7  13   4       15.05       14.86      1.62 o 
  -8  14   4        3.27        6.01      1.85 o 
  -7  14   4        3.16        5.65      1.82 o 
  -6  14   4        7.97        7.77      1.39 o 
  -5  14   4        0.68        3.17      1.09 o 
  -4  14   4        7.86        4.81      3.18 o 
  -3  14   4        3.76        5.18      1.14 o 
  -2  14   4       37.75       35.63      1.97 o 
  -1  14   4       19.94       22.57      1.62 o 
   0  14   4       64.96       62.19      3.90 o 
   1  14   4        1.72        1.71      1.02 o 
   2  14   4       34.29       46.61      1.63 o 
   3  14   4        2.95        4.71      0.83 o 
   4  14   4       40.80       45.34      1.76 o 
   5  14   4       21.91       20.16      1.32 o 
   6  14   4       18.44       17.40      1.38 o 
   7  14   4       14.43       15.79      1.66 o 
  -7  15   4        7.50        8.94      2.08 o 
  -6  15   4        8.16        8.06      1.50 o 
  -5  15   4       21.61       21.00      1.78 o 
  -4  15   4       30.42       25.56      1.88 o 
  -3  15   4        7.35        8.74      1.39 o 
  -2  15   4       78.75       76.23      4.89 o 
  -1  15   4       13.39       17.14      1.63 o 
   0  15   4       61.44       63.20      2.55 o 
   1  15   4      183.08      192.85      4.62 o 
   2  15   4      104.12       97.87      3.17 o 
   3  15   4        7.91       11.37      1.22 o 
   4  15   4       34.61       32.30      1.91 o 
   5  15   4        7.21        6.25      1.01 o 
   6  15   4        7.14        7.17      1.55 o 
   7  15   4       17.49       19.35      2.63 o 
  -7  16   4        3.29        4.39      1.90 o 
  -6  16   4       20.65       20.01      1.92 o 
  -5  16   4        8.16        6.84      1.49 o 
  -4  16   4       55.54       57.64      3.89 o 
  -3  16   4       18.83       23.90      3.71 o 
  -2  16   4       48.32       42.02      2.38 o 
  -1  16   4       35.07       35.45      4.37 o 
   0  16   4       82.62       90.24      3.19 o 
   1  16   4        6.40        5.79      1.29 o 
   2  16   4       92.80       97.29      3.30 o 
   3  16   4        0.52        1.87      1.82 o 
   4  16   4       61.46       54.29      4.21 o 
   5  16   4        8.23        8.86      1.40 o 
   6  16   4       45.82       53.07      3.69 o 
  -6  17   4       12.86       12.13      1.81 o 
  -5  17   4        5.60        5.17      1.50 o 
  -4  17   4       10.09       10.46      1.61 o 
  -3  17   4       25.98       23.92      4.69 o 
  -2  17   4        8.71        9.69      1.55 o 
  -1  17   4       13.20       13.26      1.69 o 
   0  17   4       26.15       24.25      1.97 o 
   1  17   4       36.04       38.96      2.31 o 
   2  17   4       16.92       19.56      1.85 o 
   3  17   4        7.79       10.12      2.41 o 
   4  17   4       10.21        9.66      2.49 o 
   5  17   4        4.48        1.05      2.05 o 
   6  17   4        1.87        1.93      2.23 o 
  -6  18   4        1.04       -1.50      1.32 o 
  -5  18   4        0.75        0.48      1.34 o 
  -4  18   4        1.70        1.81      1.31 o 
  -3  18   4        0.01       -1.45      1.19 o 
  -2  18   4        3.60        3.26      1.34 o 
  -1  18   4        0.64        1.17      1.87 o 
   0  18   4        0.81        1.44      1.22 o 
   1  18   4        0.36        1.03      1.20 o 
   2  18   4        0.14       -1.68      1.12 o 
   3  18   4        3.03        0.31      2.08 o 
   4  18   4        6.02        4.91      2.29 o 
   5  18   4        7.13        8.22      2.62 o 
  -5  19   4        0.61        1.69      1.50 o 
  -4  19   4        0.08       -1.88      2.18 o 
  -3  19   4       16.24       22.68      2.41 o 
  -2  19   4        0.06        0.06      1.78 o 
  -1  19   4       51.47       55.72      2.97 o 
   0  19   4        2.67        3.38      1.42 o 
   1  19   4       22.50       19.34      2.04 o 
   2  19   4        0.04        0.33      1.31 o 
   3  19   4       29.12       29.18      3.78 o 
   4  19   4        5.56        5.83      2.72 o 
  -4  20   4       10.72       10.45      1.90 o 
  -3  20   4       24.43       27.75      2.53 o 
  -2  20   4       16.79       19.48      2.22 o 
  -1  20   4        4.35        4.69      1.61 o 
   0  20   4       25.02       19.27      2.17 o 
   1  20   4        8.15        4.66      1.59 o 
   2  20   4       25.92       29.79      3.78 o 
   3  20   4        9.02       10.04      2.93 o 
  -3  21   4        0.10        0.15      1.51 o 
  -2  21   4        0.27       -1.07      1.36 o 
  -1  21   4        0.01       -1.44      1.33 o 
   0  21   4        0.08        1.25      1.51 o 
   1  21   4        0.02       -1.65      1.32 o 
   2  21   4       19.49       20.57      3.54 o 
  -9   0   5       29.15       27.51      3.24 o 
  -7   0   5        9.64        6.42      1.80 o 
  -5   0   5      456.95      407.41     10.61 o 
  -3   0   5      629.14      627.17     14.02 o 
  -1   0   5       45.64       79.75      2.59 o 
   1   0   5      648.24      770.94     11.11 o 
   3   0   5      186.48      187.12      4.88 o 
   5   0   5       55.81       42.35      1.82 o 
   7   0   5       96.11      104.96      4.31 o 
   9   0   5        9.55        9.44      1.46 o 
 -10   1   5        0.27        0.22      0.94 o 
  -9   1   5        0.84        2.63      1.31 o 
  -8   1   5        0.42        0.64      1.27 o 
  -7   1   5       48.58       50.53      2.43 o 
  -6   1   5      110.22      101.56      3.22 o 
  -5   1   5        1.66        4.49      0.89 o 
  -4   1   5       36.15       32.80      1.58 o 
  -3   1   5        0.82        2.12      0.62 o 
  -2   1   5      197.57      160.76      2.70 o 
  -1   1   5      106.64      106.01      2.22 o 
   0   1   5      959.26     1070.18     10.63 o 
   1   1   5      307.50      336.75      3.74 o 
   2   1   5     1440.43     1570.63     15.51 o 
   3   1   5      814.61      853.23      8.87 o 
   4   1   5      440.62      455.81      5.26 o 
   5   1   5      415.26      408.27      4.96 o 
   6   1   5       46.80       48.66      1.39 o 
   7   1   5       67.68       66.86      1.77 o 
   8   1   5       20.97       22.72      1.61 o 
   9   1   5       21.01       27.56      2.46 o 
 -10   2   5        0.50       -0.71      0.99 o 
  -9   2   5        3.14        2.53      1.00 o 
  -8   2   5        7.20        4.81      0.98 o 
  -7   2   5        0.58       -0.95      0.84 o 
  -6   2   5       26.97       32.02      1.93 o 
  -5   2   5       34.54       25.20      2.16 o 
  -4   2   5       64.11       54.69      1.52 o 
  -3   2   5        2.19        1.99      0.46 o 
  -2   2   5       57.72       60.04      1.73 o 
  -1   2   5       84.56       90.47      1.60 o 
   0   2   5     2217.04     2306.64     22.31 o 
   1   2   5       39.71       37.11      1.15 o 
   2   2   5       76.59       81.95      1.38 o 
   3   2   5      206.77      211.03      2.75 o 
   4   2   5      354.59      349.46      4.24 o 
   5   2   5        4.74        2.99      0.59 o 
   6   2   5        0.29        2.50      0.64 o 
   7   2   5        0.02       -0.04      0.58 o 
   8   2   5        0.01       -0.29      0.66 o 
   9   2   5        0.47        0.48      0.77 o 
 -10   3   5        1.01        0.88      0.99 o 
  -9   3   5        0.33        0.58      0.86 o 
  -8   3   5       21.81       24.37      1.49 o 
  -7   3   5       10.54       10.61      1.09 o 
  -6   3   5       34.55       32.17      1.86 o 
  -5   3   5       57.64       51.09      1.61 o 
  -4   3   5      296.66      285.87      4.31 o 
  -3   3   5       19.30       13.28      0.74 o 
  -2   3   5      153.03      143.90      2.99 o 
  -1   3   5      298.61      375.18      4.91 o 
   0   3   5     4865.96     4950.13     47.64 o 
   1   3   5      469.78      499.30      5.29 o 
   2   3   5     2595.94     2732.42     26.49 o 
   3   3   5       57.78       54.78      1.18 o 
   4   3   5      520.19      497.19      6.16 o 
   5   3   5       11.31        7.47      0.69 o 
   6   3   5      412.19      435.14     12.67 o 
   7   3   5        1.98        2.78      0.86 o 
   8   3   5       43.21       40.38      1.50 o 
   9   3   5        0.02       -0.43      0.76 o 
 -10   4   5        0.63        0.39      0.99 o 
  -9   4   5       44.04       44.85      2.64 o 
  -8   4   5        5.57        2.47      0.88 o 
  -7   4   5       44.28       45.38      1.76 o 
  -6   4   5        3.92        5.98      0.83 o 
  -5   4   5      295.66      275.51      5.90 o 
  -4   4   5       14.27       13.32      0.84 o 
  -3   4   5      574.87      547.12      9.03 o 
  -2   4   5      128.85      114.56      2.65 o 
  -1   4   5       99.27       92.48      1.37 o 
   0   4   5       43.39       60.72      0.93 o 
   1   4   5       65.89       47.63      0.83 o 
   2   4   5      122.27      154.64      2.28 o 
   3   4   5        0.07        0.70      0.32 o 
   4   4   5       37.49       35.00      1.31 o 
   5   4   5      132.79      135.32      3.11 o 
   6   4   5        6.07        6.01      0.71 o 
   7   4   5       56.11       60.64      1.64 o 
   8   4   5        0.17        0.17      0.66 o 
   9   4   5       18.68       18.65      2.52 o 
 -10   5   5        2.70        1.55      1.02 o 
  -9   5   5       16.00       20.36      1.60 o 
  -8   5   5        2.84        4.86      1.02 o 
  -7   5   5        0.83        2.73      0.83 o 
  -6   5   5        1.56        2.03      0.91 o 
  -5   5   5        2.44        2.74      0.76 o 
  -4   5   5        7.60        2.98      0.62 o 
  -3   5   5        0.24        0.88      0.70 o 
  -2   5   5      165.64      173.67      2.69 o 
  -1   5   5        3.04        8.65      0.49 o 
   0   5   5        7.43        8.97      0.41 o 
   1   5   5        0.03        0.45      0.24 o 
   2   5   5       27.33       28.22      1.11 o 
   3   5   5      201.65      210.49      3.84 o 
   4   5   5       18.18       18.97      0.75 o 
   5   5   5      291.37      296.64      4.62 o 
   6   5   5        8.35        7.33      0.74 o 
   7   5   5       16.65       19.54      1.07 o 
   8   5   5       27.14       28.47      1.56 o 
   9   5   5        8.70        9.04      1.52 o 
 -10   6   5        0.14       -0.83      1.23 o 
  -9   6   5       28.02       30.74      2.57 o 
  -8   6   5        0.71        2.08      0.87 o 
  -7   6   5       73.88       78.31      2.30 o 
  -6   6   5        0.08       -0.28      0.61 o 
  -5   6   5      265.47      267.16      4.33 o 
  -4   6   5       54.86       45.03      1.42 o 
  -3   6   5      419.33      403.49      6.10 o 
  -2   6   5      145.71      158.66      1.96 o 
  -1   6   5      239.23      246.29      2.99 o 
   0   6   5      554.05      581.86      6.05 o 
   1   6   5        2.27        1.03      0.27 o 
   2   6   5        2.43        3.45      0.36 o 
   3   6   5      313.42      316.54      3.41 o 
   4   6   5        0.13        0.84      0.37 o 
   5   6   5        7.36        6.12      0.65 o 
   6   6   5        0.07       -0.39      0.62 o 
   7   6   5       53.51       54.80      2.35 o 
   8   6   5        9.52       12.01      1.82 o 
   9   6   5       16.27       16.28      2.62 o 
 -10   7   5        0.40        0.99      1.11 o 
  -9   7   5        6.58       10.39      1.32 o 
  -8   7   5       25.12       19.66      1.49 o 
  -7   7   5       26.48       30.34      1.61 o 
  -6   7   5      109.20      106.13      2.57 o 
  -5   7   5       27.18       30.27      1.33 o 
  -4   7   5        9.90        7.87      0.76 o 
  -3   7   5       53.92       57.73      1.92 o 
  -2   7   5      699.69      695.20      6.61 o 
  -1   7   5      109.72      111.99      1.52 o 
   0   7   5     1171.79     1201.97     10.71 o 
   1   7   5      430.40      450.01      4.34 o 
   2   7   5     1049.85     1112.07     10.07 o 
   3   7   5      103.07       88.35      1.87 o 
   4   7   5      367.50      339.95      4.27 o 
   5   7   5       32.06       31.42      1.62 o 
   6   7   5       76.25       67.21      3.69 o 
   7   7   5       10.51       12.51      1.40 o 
   8   7   5       20.71       21.01      1.74 o 
   9   7   5        9.40       11.02      2.39 o 
  -9   8   5        0.13       -0.76      0.96 o 
  -8   8   5        0.61        0.95      0.88 o 
  -7   8   5        2.90        4.82      0.95 o 
  -6   8   5       12.35       18.99      1.24 o 
  -5   8   5        0.02       -1.11      1.08 o 
  -4   8   5       41.79       42.98      1.86 o 
  -3   8   5       17.65       17.97      0.83 o 
  -2   8   5      172.08      173.57      2.36 o 
  -1   8   5       30.24       25.49      0.96 o 
   0   8   5       13.13       14.19      0.62 o 
   1   8   5      139.31      155.22      2.12 o 
   2   8   5       45.37       40.83      1.16 o 
   3   8   5        2.14        2.69      0.73 o 
   4   8   5       66.65       66.95      2.18 o 
   5   8   5        9.53        7.73      1.06 o 
   6   8   5        0.10        0.39      0.84 o 
   7   8   5       10.43       11.75      1.41 o 
   8   8   5        1.14        2.61      1.12 o 
  -9   9   5        0.45        0.60      0.99 o 
  -8   9   5       13.53       12.45      1.35 o 
  -7   9   5        1.30       -0.05      0.83 o 
  -6   9   5       57.40       48.19      1.77 o 
  -5   9   5       21.67       23.11      1.24 o 
  -4   9   5       77.84       83.29      2.44 o 
  -3   9   5       22.48       24.73      0.88 o 
  -2   9   5      391.00      402.69      4.94 o 
  -1   9   5      204.32      208.63      2.79 o 
   0   9   5      977.88     1008.62     10.43 o 
   1   9   5       33.66       41.64      1.28 o 
   2   9   5      106.08      111.64      2.69 o 
   3   9   5        5.99        5.30      0.83 o 
   4   9   5      434.29      410.64      7.13 o 
   5   9   5       34.24       33.79      4.79 o 
   6   9   5      138.46      129.62      3.52 o 
   7   9   5        0.17        0.85      1.09 o 
   8   9   5       12.70       13.23      1.59 o 
  -9  10   5       12.26       10.24      1.41 o 
  -8  10   5        0.76        1.45      0.98 o 
  -7  10   5       11.86       12.07      1.25 o 
  -6  10   5        0.42        0.62      0.79 o 
  -5  10   5       31.83       29.35      1.40 o 
  -4  10   5       22.99       27.01      1.40 o 
  -3  10   5      266.91      269.03      3.51 o 
  -2  10   5        0.55        1.40      0.45 o 
  -1  10   5        7.44        6.21      0.57 o 
   0  10   5      194.73      181.17      2.58 o 
   1  10   5       14.07       18.15      0.81 o 
   2  10   5       34.15       32.25      1.24 o 
   3  10   5       21.02       20.15      1.12 o 
   4  10   5       10.28       12.07      1.03 o 
   5  10   5       48.20       45.40      1.71 o 
   6  10   5       14.83       18.26      2.00 o 
   7  10   5       15.75       14.28      1.52 o 
   8  10   5        9.54        7.52      1.44 o 
  -9  11   5       12.41       18.63      1.98 o 
  -8  11   5        1.18        0.73      0.99 o 
  -7  11   5        5.84        5.81      1.30 o 
  -6  11   5        5.27        3.70      1.09 o 
  -5  11   5        1.10       -0.28      0.85 o 
  -4  11   5        0.10        0.78      0.66 o 
  -3  11   5       32.37       31.29      1.05 o 
  -2  11   5       24.49       28.36      0.99 o 
  -1  11   5        1.68        1.92      0.81 o 
   0  11   5       96.19       97.33      1.79 o 
   1  11   5        0.86        0.40      0.48 o 
   2  11   5       24.93       24.22      1.71 o 
   3  11   5      243.91      231.83      6.65 o 
   4  11   5        9.98        8.78      0.97 o 
   5  11   5       17.17       14.20      1.14 o 
   6  11   5        0.00       -0.11      0.73 o 
   7  11   5        4.60        4.99      1.22 o 
   8  11   5        6.73        5.09      2.13 o 
  -8  12   5        3.65        3.78      1.67 o 
  -7  12   5       16.02       19.57      1.75 o 
  -6  12   5        0.75        2.36      1.49 o 
  -5  12   5        4.06        1.28      0.76 o 
  -4  12   5       27.51       29.33      2.20 o 
  -3  12   5        2.33        1.11      0.68 o 
  -2  12   5       57.64       57.01      1.72 o 
  -1  12   5       41.19       38.56      1.17 o 
   0  12   5      175.80      171.32      2.61 o 
   1  12   5       28.78       22.26      0.96 o 
   2  12   5       58.96       56.13      1.71 o 
   3  12   5       19.49       16.66      1.11 o 
   4  12   5        4.28        3.00      0.80 o 
   5  12   5        4.63        5.62      0.95 o 
   6  12   5        8.36       10.06      2.01 o 
   7  12   5        0.07        1.87      1.15 o 
  -8  13   5        5.30        7.91      1.93 o 
  -7  13   5        6.09        5.55      1.75 o 
  -6  13   5       24.53       27.79      2.44 o 
  -5  13   5        8.96       10.78      1.11 o 
  -4  13   5        3.87        3.32      1.15 o 
  -3  13   5      101.18       89.42      3.69 o 
  -2  13   5      302.07      293.59      5.94 o 
  -1  13   5       64.81       64.87      1.89 o 
   0  13   5      273.03      276.54      4.41 o 
   1  13   5      122.90      117.48      2.15 o 
   2  13   5       90.01       88.99      2.22 o 
   3  13   5        9.42        8.21      0.95 o 
   4  13   5      152.90      148.36      3.16 o 
   5  13   5        0.11        0.24      0.72 o 
   6  13   5       35.17       29.20      1.66 o 
   7  13   5        9.38       14.98      1.77 o 
  -8  14   5        0.68        2.00      1.82 o 
  -7  14   5       19.95       22.11      2.44 o 
  -6  14   5        0.27       -0.18      1.46 o 
  -5  14   5       42.90       42.56      2.24 o 
  -4  14   5       35.74       37.85      2.13 o 
  -3  14   5      167.57      153.92      5.11 o 
  -2  14   5       63.66       64.32      4.24 o 
  -1  14   5       26.81       29.38      1.88 o 
   0  14   5        2.39        2.07      0.70 o 
   1  14   5       19.93       19.05      1.67 o 
   2  14   5       31.23       29.63      1.39 o 
   3  14   5       38.04       40.26      1.65 o 
   4  14   5       21.22       17.85      1.26 o 
   5  14   5       13.67       15.80      2.14 o 
   6  14   5        8.26        7.76      1.37 o 
   7  14   5       31.58       35.04      2.16 o 
  -7  15   5        0.01        1.64      1.59 o 
  -6  15   5        0.13       -1.16      1.39 o 
  -5  15   5        9.17        6.46      2.62 o 
  -4  15   5       30.18       35.24      2.22 o 
  -3  15   5        8.27        8.19      1.47 o 
  -2  15   5       54.70       50.91      3.70 o 
  -1  15   5       43.61       40.42      2.28 o 
   0  15   5       14.78       18.09      1.66 o 
   1  15   5        3.91        3.42      0.84 o 
   2  15   5        4.05        3.10      1.03 o 
   3  15   5        0.23       -1.04      0.95 o 
   4  15   5        5.52        6.95      1.03 o 
   5  15   5        2.34        1.64      0.90 o 
   6  15   5       25.03       21.27      1.54 o 
  -7  16   5       16.51       17.82      2.49 o 
  -6  16   5        0.26        0.13      1.70 o 
  -5  16   5       52.12       53.57      3.56 o 
  -4  16   5        0.65        1.26      1.21 o 
  -3  16   5       42.02       43.86      4.13 o 
  -2  16   5        5.05        6.29      1.44 o 
  -1  16   5       44.04       44.51      2.43 o 
   0  16   5       13.69       11.57      1.53 o 
   1  16   5       62.55       69.86      4.24 o 
   2  16   5        0.20       -0.77      1.67 o 
   3  16   5       56.50       53.97      2.66 o 
   4  16   5       10.04        8.43      2.41 o 
   5  16   5       36.82       40.30      2.76 o 
   6  16   5        1.73        1.69      1.30 o 
  -6  17   5        0.06       -0.64      1.32 o 
  -5  17   5        1.25        2.20      1.31 o 
  -4  17   5       12.43       11.56      1.73 o 
  -3  17   5        0.87        1.30      1.33 o 
  -2  17   5       16.22       15.27      1.79 o 
  -1  17   5       16.96       20.19      1.89 o 
   0  17   5       71.82       74.10      3.01 o 
   1  17   5       11.63       10.45      2.44 o 
   2  17   5       44.56       43.12      3.80 o 
   3  17   5        2.06        1.72      1.85 o 
   4  17   5        5.89        5.57      2.41 o 
   5  17   5        0.35       -0.08      1.85 o 
  -5  18   5        0.03        0.64      1.29 o 
  -4  18   5       15.30       19.27      2.10 o 
  -3  18   5        2.31        0.86      1.24 o 
  -2  18   5        7.35        8.69      1.65 o 
  -1  18   5        0.75        1.30      1.33 o 
   0  18   5       11.26        9.70      1.65 o 
   1  18   5        4.99        3.08      2.05 o 
   2  18   5        1.22        0.85      1.82 o 
   3  18   5       17.52       15.49      3.11 o 
   4  18   5        4.18        3.06      2.39 o 
  -4  19   5       24.53       20.74      2.21 o 
  -3  19   5        8.69        8.65      1.87 o 
  -2  19   5       61.39       67.62      3.90 o 
  -1  19   5       12.79       11.95      1.87 o 
   0  19   5       44.49       50.53      2.88 o 
   1  19   5       12.12       16.51      3.11 o 
   2  19   5       21.64       17.34      3.13 o 
   3  19   5        0.40        1.03      2.18 o 
  -3  20   5       11.81       14.77      2.12 o 
  -2  20   5        0.13       -1.53      1.33 o 
  -1  20   5        7.95        8.63      1.79 o 
   0  20   5        0.90       -1.26      1.80 o 
   1  20   5        2.71        0.82      2.18 o 
   2  20   5        0.21        0.77      2.03 o 
  -1  21   5        0.60       -0.40      1.48 o 
   0  21   5        0.48        1.23      2.34 o 
 -10   0   6        2.76        2.75      2.05 o 
  -8   0   6       31.38       36.16      3.36 o 
  -6   0   6      208.40      183.68      6.55 o 
  -4   0   6        5.97        2.47      1.10 o 
  -2   0   6     2047.43     1894.75     26.52 o 
   0   0   6      158.47      154.20      2.91 o 
   2   0   6      649.85      713.86     10.66 o 
   4   0   6     1848.03     1889.39     26.76 o 
   6   0   6      336.95      329.56      6.25 o 
   8   0   6       60.01       56.54      2.50 o 
 -10   1   6        0.43        0.32      1.02 o 
  -9   1   6        4.95        3.84      1.05 o 
  -8   1   6       29.89       34.21      2.62 o 
  -7   1   6        5.16        6.39      1.32 o 
  -6   1   6       89.70       91.84      3.11 o 
  -5   1   6        6.98        5.60      1.00 o 
  -4   1   6        2.97        2.95      1.46 o 
  -3   1   6      135.24      132.06      4.47 o 
  -2   1   6      203.59      220.92      3.26 o 
  -1   1   6      309.52      297.77      3.47 o 
   0   1   6       83.56       84.47      1.37 o 
   1   1   6      128.99      130.26      1.87 o 
   2   1   6       84.90       97.21      1.61 o 
   3   1   6        8.03        4.94      0.51 o 
   4   1   6       78.72       80.04      1.62 o 
   5   1   6        0.77        0.55      0.59 o 
   6   1   6        0.61        1.42      0.63 o 
   7   1   6       35.50       33.54      1.34 o 
   8   1   6        4.47        2.93      1.10 o 
   9   1   6        0.94        1.39      0.87 o 
 -10   2   6        0.33        1.32      1.06 o 
  -9   2   6        5.93       10.17      1.26 o 
  -8   2   6        5.90        6.59      1.06 o 
  -7   2   6       16.48        9.70      1.08 o 
  -6   2   6       15.15       14.19      1.36 o 
  -5   2   6        0.03        0.26      0.55 o 
  -4   2   6      112.43      111.91      3.02 o 
  -3   2   6      300.33      300.73      5.58 o 
  -2   2   6       28.03       35.42      1.06 o 
  -1   2   6        2.91        3.46      0.32 o 
   0   2   6      776.62      837.34      8.55 o 
   1   2   6       68.16       84.12      1.39 o 
   2   2   6      143.62      152.49      3.01 o 
   3   2   6       78.52       79.23      1.50 o 
   4   2   6      138.43      140.31      2.26 o 
   5   2   6       86.58       82.24      2.96 o 
   6   2   6       94.58       91.40      2.31 o 
   7   2   6       64.77       71.49      2.24 o 
   8   2   6        8.21        9.04      0.99 o 
   9   2   6       18.57       25.65      1.71 o 
 -10   3   6        4.17        3.48      1.14 o 
  -9   3   6        3.58        3.62      1.05 o 
  -8   3   6       13.81       15.31      1.35 o 
  -7   3   6       34.85       36.12      1.62 o 
  -6   3   6        1.97        0.63      0.64 o 
  -5   3   6      118.77      114.95      3.47 o 
  -4   3   6       46.46       47.12      1.44 o 
  -3   3   6       37.53       39.20      3.27 o 
  -2   3   6        0.05        1.72      0.43 o 
  -1   3   6      524.00      579.27      5.44 o 
   0   3   6        6.05        1.20      0.33 o 
   1   3   6      805.85      776.95      8.03 o 
   2   3   6       44.01       39.97      0.98 o 
   3   3   6       34.56       35.47      1.01 o 
   4   3   6       13.88       16.09      0.80 o 
   5   3   6       14.69       15.16      0.87 o 
   6   3   6        0.68        1.43      0.60 o 
   7   3   6       22.89       21.18      1.13 o 
   8   3   6        3.56        3.51      0.81 o 
   9   3   6       12.51       14.27      1.40 o 
 -10   4   6        3.21        2.12      1.13 o 
  -9   4   6        0.56        1.29      1.26 o 
  -8   4   6       12.88       13.07      1.27 o 
  -7   4   6        0.65        2.36      0.87 o 
  -6   4   6       59.88       48.73      1.71 o 
  -5   4   6        0.06       -0.77      0.52 o 
  -4   4   6      129.69      119.92      2.42 o 
  -3   4   6       23.38       20.84      0.94 o 
  -2   4   6       65.71       63.50      1.45 o 
  -1   4   6      190.19      181.24      2.06 o 
   0   4   6      219.88      215.81      2.36 o 
   1   4   6        0.39        0.68      0.29 o 
   2   4   6       81.59       82.34      1.45 o 
   3   4   6      108.94      111.24      1.83 o 
   4   4   6      509.72      521.15     11.15 o 
   5   4   6       41.32       42.60      1.50 o 
   6   4   6       87.96       90.97      2.33 o 
   7   4   6       22.13       23.44      1.18 o 
   8   4   6        4.02        3.13      0.95 o 
 -10   5   6        1.43        0.97      1.04 o 
  -9   5   6        2.48        0.50      1.04 o 
  -8   5   6        3.27        7.45      1.12 o 
  -7   5   6        6.03        5.78      0.96 o 
  -6   5   6       11.10       13.11      1.10 o 
  -5   5   6        0.30        0.15      0.58 o 
  -4   5   6       20.89       16.74      0.97 o 
  -3   5   6        0.61        0.88      0.46 o 
  -2   5   6       20.69       18.70      0.87 o 
  -1   5   6       40.49       50.28      1.03 o 
   0   5   6      185.75      204.66      2.28 o 
   1   5   6      156.11      159.76      1.92 o 
   2   5   6       91.88       77.33      1.53 o 
   3   5   6      117.79      121.90      2.65 o 
   4   5   6        1.07        2.02      0.50 o 
   5   5   6        0.06       -0.24      0.49 o 
   6   5   6        0.16       -0.06      0.55 o 
   7   5   6        0.21        0.50      0.77 o 
   8   5   6        1.23        1.30      1.03 o 
  -9   6   6        3.09        4.96      1.16 o 
  -8   6   6       36.39       38.76      2.42 o 
  -7   6   6       10.57        8.33      1.05 o 
  -6   6   6       39.56       37.24      1.55 o 
  -5   6   6        0.05        0.19      0.59 o 
  -4   6   6      146.76      145.73      2.80 o 
  -3   6   6        0.07       -0.24      0.44 o 
  -2   6   6      290.92      283.93      4.07 o 
  -1   6   6        2.49        0.87      0.31 o 
   0   6   6      144.86      171.00      2.01 o 
   1   6   6      151.71      157.15      2.12 o 
   2   6   6      586.82      582.32      7.27 o 
   3   6   6       47.52       43.15      1.09 o 
   4   6   6      368.31      366.39      4.46 o 
   5   6   6        2.13        2.28      0.69 o 
   6   6   6      100.80       89.07      2.29 o 
   7   6   6       17.27       18.11      2.16 o 
   8   6   6       21.08       19.97      1.77 o 
  -9   7   6        1.91        2.07      1.04 o 
  -8   7   6        0.65        1.25      0.91 o 
  -7   7   6       28.13       24.24      1.48 o 
  -6   7   6        4.22        2.92      0.85 o 
  -5   7   6       21.89       22.30      1.21 o 
  -4   7   6       33.58       38.28      3.76 o 
  -3   7   6       84.37       71.40      4.07 o 
  -2   7   6        3.68        2.77      0.43 o 
  -1   7   6      279.55      252.49      2.78 o 
   0   7   6       16.49       17.09      0.59 o 
   1   7   6       72.06       82.92      1.55 o 
   2   7   6       16.50       18.38      0.96 o 
   3   7   6       66.85       62.52      1.62 o 
   4   7   6        2.92        6.09      0.85 o 
   5   7   6       22.26       17.60      1.36 o 
   6   7   6        0.06        1.04      0.98 o 
   7   7   6       42.62       42.06      2.17 o 
   8   7   6        0.41       -1.30      0.86 o 
  -9   8   6        0.37        0.70      1.02 o 
  -8   8   6        0.01        0.26      0.90 o 
  -7   8   6        3.07        0.46      0.80 o 
  -6   8   6        5.03        3.76      0.95 o 
  -5   8   6        1.18        1.75      0.71 o 
  -4   8   6        0.73        0.20      0.56 o 
  -3   8   6       45.15       53.64      1.26 o 
  -2   8   6        9.90        6.98      0.50 o 
  -1   8   6       38.41       43.40      0.93 o 
   0   8   6       36.78       35.18      1.88 o 
   1   8   6        2.26        3.07      0.45 o 
   2   8   6       10.62       11.28      0.82 o 
   3   8   6       44.92       41.03      1.68 o 
   4   8   6       33.20       34.69      1.96 o 
   5   8   6        6.61        5.45      1.10 o 
   6   8   6        1.96        2.44      0.98 o 
   7   8   6       27.93       31.34      2.61 o 
   8   8   6        1.43        1.68      1.07 o 
  -9   9   6        2.64        1.96      1.06 o 
  -8   9   6        1.10        2.21      1.03 o 
  -7   9   6        3.38        3.33      1.22 o 
  -6   9   6       10.59        8.97      1.08 o 
  -5   9   6       64.30       61.10      1.92 o 
  -4   9   6        0.90        2.80      0.70 o 
  -3   9   6       38.82       42.93      1.18 o 
  -2   9   6        0.36        1.92      0.49 o 
  -1   9   6        1.48        2.57      0.39 o 
   0   9   6      225.94      211.88      6.37 o 
   1   9   6       13.15       14.19      1.06 o 
   2   9   6      183.51      171.30      3.66 o 
   3   9   6        0.10        0.02      0.58 o 
   4   9   6       25.29       21.09      2.67 o 
   5   9   6       18.18       18.37      1.46 o 
   6   9   6        8.40        6.65      1.18 o 
   7   9   6        6.09        5.57      1.24 o 
   8   9   6        1.54        1.87      1.67 o 
  -9  10   6        3.05        3.76      1.19 o 
  -8  10   6       37.24       43.43      5.34 o 
  -7  10   6        0.33       -0.15      0.83 o 
  -6  10   6       18.19       17.86      1.56 o 
  -5  10   6        5.20        8.43      1.20 o 
  -4  10   6      236.38      222.85      5.02 o 
  -3  10   6       18.25       16.36      0.82 o 
  -2  10   6      196.99      209.92      2.94 o 
  -1  10   6        1.38        1.04      0.56 o 
   0  10   6      180.00      191.94      3.16 o 
   1  10   6      108.12      106.76      2.68 o 
   2  10   6      321.92      299.95      5.51 o 
   3  10   6       33.04       32.74      1.87 o 
   4  10   6      369.29      357.46      6.62 o 
   5  10   6        2.91        3.30      1.03 o 
   6  10   6       82.31       80.96      2.87 o 
   7  10   6        1.61        1.27      2.00 o 
  -8  11   6        0.75        3.74      1.29 o 
  -7  11   6        1.71        1.00      1.04 o 
  -6  11   6       40.15       35.37      1.98 o 
  -5  11   6       17.80       16.68      2.90 o 
  -4  11   6       52.69       55.49      2.05 o 
  -3  11   6        7.37        3.77      0.63 o 
  -2  11   6       22.57       25.92      1.03 o 
  -1  11   6      151.39      149.80      2.41 o 
   0  11   6      392.28      378.71      5.54 o 
   1  11   6      170.69      160.78      5.04 o 
   2  11   6       23.52       20.83      2.14 o 
   3  11   6        6.38        4.77      0.96 o 
   4  11   6       26.08       23.38      2.27 o 
   5  11   6        9.67       11.82      1.36 o 
   6  11   6       15.56       16.95      2.21 o 
   7  11   6       12.30       11.76      1.58 o 
  -8  12   6       13.42       14.35      1.79 o 
  -7  12   6        1.45        1.28      1.84 o 
  -6  12   6       26.26       27.64      1.86 o 
  -5  12   6        1.16        1.83      0.97 o 
  -4  12   6       63.59       68.42      2.84 o 
  -3  12   6       31.08       28.37      1.43 o 
  -2  12   6      147.34      151.34      2.86 o 
  -1  12   6       14.87       14.30      0.84 o 
   0  12   6      118.96      119.39      2.45 o 
   1  12   6       39.45       43.41      1.52 o 
   2  12   6      329.48      323.93      5.01 o 
   3  12   6        0.95        1.37      0.71 o 
   4  12   6       31.08       20.75      1.49 o 
   5  12   6        0.03       -0.81      0.90 o 
   6  12   6       10.21       10.77      1.43 o 
   7  12   6       13.98       12.64      1.59 o 
  -8  13   6       12.52       19.60      2.52 o 
  -7  13   6        1.62        2.03      1.57 o 
  -6  13   6        6.75        7.11      1.30 o 
  -5  13   6       40.08       44.75      2.20 o 
  -4  13   6       68.52       66.89      2.65 o 
  -3  13   6       69.55       69.19      2.09 o 
  -2  13   6       46.29       43.25      4.35 o 
  -1  13   6       47.11       51.11      2.18 o 
   0  13   6        0.67        0.80      0.61 o 
   1  13   6       57.77       63.85      1.85 o 
   2  13   6        8.27        7.70      1.17 o 
   3  13   6       66.72       62.22      1.96 o 
   4  13   6        8.32        9.73      1.17 o 
   5  13   6        7.39        3.68      1.95 o 
   6  13   6       10.76       10.47      1.43 o 
  -7  14   6        5.23        8.63      2.03 o 
  -6  14   6        2.08       -0.33      1.49 o 
  -5  14   6       22.23       29.46      2.59 o 
  -4  14   6        0.40        0.35      0.81 o 
  -3  14   6        1.30        1.28      0.81 o 
  -2  14   6        6.16        4.21      0.91 o 
  -1  14   6        0.40        0.35      0.72 o 
   0  14   6        6.31        6.02      1.09 o 
   1  14   6       55.42       57.52      3.94 o 
   2  14   6       16.48       18.09      1.66 o 
   3  14   6        2.29        2.45      0.85 o 
   4  14   6       25.53       24.60      1.54 o 
   5  14   6        4.08        6.33      1.20 o 
   6  14   6        1.23        1.78      1.19 o 
  -7  15   6        3.14        4.39      1.85 o 
  -6  15   6        3.72        3.44      1.67 o 
  -5  15   6        0.05        1.57      1.22 o 
  -4  15   6        2.03        0.99      1.13 o 
  -3  15   6        5.30        7.71      1.37 o 
  -2  15   6        0.32       -0.13      0.79 o 
  -1  15   6       25.10       22.79      1.65 o 
   0  15   6       35.58       34.88      1.91 o 
   1  15   6        0.25        1.02      0.94 o 
   2  15   6       11.57        8.81      1.76 o 
   3  15   6       17.20       16.06      1.46 o 
   4  15   6        0.06        0.20      0.82 o 
   5  15   6       18.04       20.47      1.72 o 
  -6  16   6        9.77       10.92      2.26 o 
  -5  16   6        8.28       10.19      1.87 o 
  -4  16   6       21.31       25.19      2.05 o 
  -3  16   6        1.37        0.97      1.20 o 
  -2  16   6       22.30       24.66      2.05 o 
  -1  16   6       14.03       17.70      2.47 o 
   0  16   6       96.72       97.52      4.80 o 
   1  16   6       23.06       20.93      1.64 o 
   2  16   6       59.08       59.33      2.53 o 
   3  16   6        9.02        9.95      2.07 o 
   4  16   6       27.43       31.63      4.22 o 
   5  16   6        0.64        0.33      1.36 o 
  -6  17   6        0.71        1.72      1.95 o 
  -5  17   6       26.37       26.78      2.22 o 
  -4  17   6        4.36        1.61      1.39 o 
  -3  17   6       25.86       25.70      2.31 o 
  -2  17   6       25.21       26.51      2.88 o 
  -1  17   6       31.52       30.51      3.16 o 
   0  17   6        6.15        6.16      2.11 o 
   1  17   6       19.76       23.29      2.93 o 
   2  17   6        0.01       -0.90      1.82 o 
   3  17   6        1.12        1.46      2.08 o 
   4  17   6        0.79        0.69      2.08 o 
  -5  18   6        1.74        2.85      1.52 o 
  -4  18   6        0.85        1.60      1.45 o 
  -3  18   6        2.45        1.18      1.39 o 
  -2  18   6       16.19       17.96      2.05 o 
  -1  18   6        2.14        2.44      2.03 o 
   0  18   6       18.19       20.57      2.95 o 
   1  18   6        1.39       -2.16      1.85 o 
   2  18   6        2.57        5.11      2.36 o 
   3  18   6        6.51        5.68      2.47 o 
  -4  19   6        2.92        3.41      1.55 o 
  -3  19   6        7.93        6.48      1.74 o 
  -2  19   6        0.97        1.59      1.90 o 
  -1  19   6        2.07        1.98      1.95 o 
   0  19   6        4.16        1.46      2.21 o 
   1  19   6        0.74        1.34      2.18 o 
   2  19   6        2.80        3.13      2.34 o 
  -2  20   6        6.39        2.98      2.36 o 
  -1  20   6        0.07       -0.82      1.82 o 
   0  20   6        6.13        3.93      2.41 o 
   1  20   6        2.45        3.36      2.21 o 
  -9   0   7        5.12        3.26      1.82 o 
  -7   0   7      206.39      190.44      7.17 o 
  -5   0   7      171.76      167.48      6.01 o 
  -3   0   7      113.52      121.70      3.34 o 
  -1   0   7      887.16      873.17     12.80 o 
   1   0   7      387.58      408.02      6.57 o 
   3   0   7      602.83      552.48      8.81 o 
   5   0   7       97.10       85.49      2.58 o 
   7   0   7       13.28       14.62      1.44 o 
 -10   1   7        2.86        0.74      1.70 o 
  -9   1   7        0.00        0.10      0.93 o 
  -8   1   7       14.20       13.73      1.39 o 
  -7   1   7       13.76        9.55      1.12 o 
  -6   1   7       17.59       12.45      1.10 o 
  -5   1   7        4.76        4.47      0.78 o 
  -4   1   7       42.04       39.05      1.84 o 
  -3   1   7        5.25        4.62      0.61 o 
  -2   1   7      297.89      290.07      3.48 o 
  -1   1   7       18.05       32.34      0.93 o 
   0   1   7        8.79       10.30      0.86 o 
   1   1   7      160.89      152.31      2.18 o 
   2   1   7      132.28      130.80      2.04 o 
   3   1   7        4.71        8.70      0.64 o 
   4   1   7        1.03        1.32      0.57 o 
   5   1   7       38.95       40.45      1.31 o 
   6   1   7       34.45       34.83      1.30 o 
   7   1   7       12.68       17.85      1.41 o 
   8   1   7       27.18       33.97      1.51 o 
 -10   2   7        0.43        3.36      1.70 o 
  -9   2   7        7.91        7.22      1.21 o 
  -8   2   7        1.37        5.46      1.07 o 
  -7   2   7        9.78        9.82      1.12 o 
  -6   2   7       21.75       26.17      1.41 o 
  -5   2   7       73.10       64.28      1.89 o 
  -4   2   7      173.20      184.62      3.29 o 
  -3   2   7      149.37      153.68      2.93 o 
  -2   2   7       63.46       69.98      1.33 o 
  -1   2   7       36.53       32.67      0.91 o 
   0   2   7        1.43        0.20      0.33 o 
   1   2   7      144.77      151.36      2.17 o 
   2   2   7       11.04        9.77      0.62 o 
   3   2   7       59.97       59.62      1.36 o 
   4   2   7      237.48      220.77      3.99 o 
   5   2   7       34.43       27.30      1.24 o 
   6   2   7       29.30       37.47      2.76 o 
   7   2   7        0.11       -0.34      0.63 o 
   8   2   7        1.45        3.19      0.83 o 
 -10   3   7       11.09       12.28      2.23 o 
  -9   3   7        4.48        4.38      1.10 o 
  -8   3   7        5.88        6.26      1.12 o 
  -7   3   7        2.40        4.93      1.00 o 
  -6   3   7        5.20        6.72      1.38 o 
  -5   3   7        1.27        0.16      0.85 o 
  -4   3   7      236.79      224.56      3.78 o 
  -3   3   7       34.50       36.05      2.83 o 
  -2   3   7      157.71      170.08      2.36 o 
  -1   3   7        1.87        2.09      0.41 o 
   0   3   7       36.92       37.51      0.93 o 
   1   3   7      141.13      134.15      2.00 o 
   2   3   7       23.46       28.43      1.73 o 
   3   3   7        2.85        1.87      0.49 o 
   4   3   7      174.34      182.20      2.87 o 
   5   3   7        0.00       -0.14      0.51 o 
   6   3   7       44.51       39.14      1.39 o 
   7   3   7        6.52        8.93      0.91 o 
   8   3   7       48.82       54.53      2.11 o 
  -9   4   7        0.27        0.38      0.94 o 
  -8   4   7       13.23       16.19      1.42 o 
  -7   4   7       17.63       13.75      1.24 o 
  -6   4   7       23.11       27.61      1.46 o 
  -5   4   7       83.43       76.63      2.05 o 
  -4   4   7      122.55      145.49      2.81 o 
  -3   4   7        6.58       11.27      1.67 o 
  -2   4   7       21.99       23.09      0.81 o 
  -1   4   7       77.04       87.37      1.30 o 
   0   4   7        9.38       13.89      0.62 o 
   1   4   7      186.90      191.82      2.57 o 
   2   4   7       82.85       84.46      1.56 o 
   3   4   7      154.82      156.40      5.35 o 
   4   4   7       27.06       30.22      1.67 o 
   5   4   7       66.45       61.55      1.56 o 
   6   4   7       11.33       13.12      0.93 o 
   7   4   7        0.07        0.36      0.77 o 
   8   4   7        1.75        1.75      0.96 o 
  -9   5   7        0.12        0.68      0.96 o 
  -8   5   7        0.00        1.01      0.92 o 
  -7   5   7        5.17        8.80      1.10 o 
  -6   5   7       10.85       13.35      1.11 o 
  -5   5   7        6.28       10.94      1.02 o 
  -4   5   7       40.24       41.30      1.46 o 
  -3   5   7        5.57        6.88      0.98 o 
  -2   5   7        1.47        3.27      0.46 o 
  -1   5   7       49.82       53.30      1.00 o 
   0   5   7       28.78       28.92      0.85 o 
   1   5   7      231.84      217.60      2.83 o 
   2   5   7        1.47        2.19      0.46 o 
   3   5   7       35.83       37.99      1.29 o 
   4   5   7        2.30        2.35      0.57 o 
   5   5   7        8.79        8.93      0.94 o 
   6   5   7        0.02        0.51      0.74 o 
   7   5   7       22.13       23.53      1.68 o 
   8   5   7        0.77        1.21      1.07 o 
  -9   6   7        0.10       -0.01      0.95 o 
  -8   6   7        6.99        8.65      1.17 o 
  -7   6   7       30.54       27.78      1.60 o 
  -6   6   7        0.05       -0.79      0.67 o 
  -5   6   7       24.49       20.64      1.22 o 
  -4   6   7       10.71       12.49      1.12 o 
  -3   6   7      126.01      110.77      3.90 o 
  -2   6   7        9.07       11.52      0.79 o 
  -1   6   7       81.86       76.72      1.36 o 
   0   6   7        0.10        0.41      0.35 o 
   1   6   7      304.44      308.48      3.71 o 
   2   6   7        3.66        0.71      0.42 o 
   3   6   7      119.02      120.79      2.44 o 
   4   6   7       77.86       71.90      2.01 o 
   5   6   7       42.82       40.77      1.60 o 
   6   6   7       10.50       12.37      1.41 o 
   7   6   7       25.97       25.01      3.87 o 
   8   6   7        0.00        0.49      1.64 o 
  -9   7   7        0.06       -0.38      1.10 o 
  -8   7   7        1.97        1.92      0.98 o 
  -7   7   7        4.32        4.10      0.98 o 
  -6   7   7        8.06        6.76      0.96 o 
  -5   7   7        8.20        8.88      0.93 o 
  -4   7   7       67.55       69.99      1.87 o 
  -3   7   7        6.49        7.05      0.62 o 
  -2   7   7      362.88      368.17      5.51 o 
  -1   7   7       34.11       31.99      0.98 o 
   0   7   7       40.53       39.54      1.02 o 
   1   7   7       10.35       11.33      0.76 o 
   2   7   7       65.18       68.92      2.09 o 
   3   7   7        2.76        5.44      0.72 o 
   4   7   7       71.87       71.78      2.45 o 
   5   7   7       39.35       38.78      3.36 o 
   6   7   7       56.73       54.61      2.36 o 
   7   7   7        3.82        3.63      1.20 o 
  -9   8   7        0.51        0.27      1.00 o 
  -8   8   7       11.63       13.65      1.39 o 
  -7   8   7       10.65       10.06      1.21 o 
  -6   8   7        6.46        8.95      1.08 o 
  -5   8   7        3.78        4.30      0.82 o 
  -4   8   7       18.97       20.19      1.16 o 
  -3   8   7        0.12       -0.55      0.45 o 
  -2   8   7      181.78      180.21      3.72 o 
  -1   8   7       10.89       12.84      0.77 o 
   0   8   7       19.81       17.03      0.76 o 
   1   8   7        0.00        0.28      0.50 o 
   2   8   7       43.17       44.11      1.76 o 
   3   8   7       52.03       49.70      2.00 o 
   4   8   7      192.82      180.02      4.15 o 
   5   8   7        0.23       -0.24      1.46 o 
   6   8   7       41.70       39.61      2.10 o 
   7   8   7        0.60       -0.56      1.18 o 
  -9   9   7        1.83        3.77      1.19 o 
  -8   9   7        2.18        1.83      1.02 o 
  -7   9   7        1.41        2.83      1.01 o 
  -6   9   7       13.92       16.80      1.50 o 
  -5   9   7        0.19       -0.25      0.81 o 
  -4   9   7       13.07       19.03      1.05 o 
  -3   9   7       14.97       11.21      1.16 o 
  -2   9   7        4.98        8.29      0.76 o 
  -1   9   7        0.10       -0.37      0.46 o 
   0   9   7       91.55      101.53      2.60 o 
   1   9   7       13.06       12.95      0.91 o 
   2   9   7       54.38       50.10      2.21 o 
   3   9   7       19.79       19.34      1.41 o 
   4   9   7       35.77       44.56      2.06 o 
   5   9   7       10.40        9.87      1.29 o 
   6   9   7       23.15       18.46      2.21 o 
   7   9   7        0.40        0.45      1.05 o 
  -8  10   7       14.63       16.07      1.78 o 
  -7  10   7       24.66       22.69      2.20 o 
  -6  10   7       38.03       46.45      2.98 o 
  -5  10   7       94.16       84.13      2.81 o 
  -4  10   7        0.59       -0.39      0.62 o 
  -3  10   7        3.57        3.30      0.70 o 
  -2  10   7       92.81       93.83      2.08 o 
  -1  10   7      140.30      139.35      3.11 o 
   0  10   7      125.61      135.50      3.17 o 
   1  10   7      335.91      312.85      5.71 o 
   2  10   7       37.36       37.55      1.91 o 
   3  10   7       16.23       18.36      1.41 o 
   4  10   7        4.68        5.25      1.07 o 
   5  10   7       79.73       84.19      2.83 o 
   6  10   7        3.38        3.52      1.16 o 
   7  10   7        7.77        7.81      1.70 o 
  -8  11   7        4.36        5.06      1.41 o 
  -7  11   7        0.63        0.94      2.16 o 
  -6  11   7        0.28        1.81      1.11 o 
  -5  11   7        1.43        3.41      1.13 o 
  -4  11   7       27.92       26.05      2.69 o 
  -3  11   7        4.92        4.85      1.04 o 
  -2  11   7       91.36       86.47      2.03 o 
  -1  11   7       12.01       15.30      0.99 o 
   0  11   7       17.45       13.03      1.13 o 
   1  11   7        4.10        5.18      0.92 o 
   2  11   7        0.46        1.97      0.85 o 
   3  11   7        9.85       10.59      1.21 o 
   4  11   7        5.71        8.15      1.25 o 
   5  11   7        0.02        0.39      1.64 o 
   6  11   7        1.07        2.25      1.07 o 
  -8  12   7        2.23        2.45      1.39 o 
  -7  12   7        2.96        2.00      1.25 o 
  -6  12   7        1.18       -0.26      1.03 o 
  -5  12   7        7.34        7.75      1.29 o 
  -4  12   7        7.61        7.85      1.48 o 
  -3  12   7       29.47       30.64      1.21 o 
  -2  12   7       19.76       17.89      1.36 o 
  -1  12   7       79.02       77.04      1.98 o 
   0  12   7       17.85       19.13      1.12 o 
   1  12   7       47.95       56.63      2.09 o 
   2  12   7        0.68        1.93      1.73 o 
   3  12   7       10.74        9.73      1.25 o 
   4  12   7       27.01       26.44      1.73 o 
   5  12   7        9.29       10.73      1.38 o 
   6  12   7        1.18        0.25      0.97 o 
  -7  13   7        0.00       -0.05      1.78 o 
  -6  13   7       28.50       31.76      3.02 o 
  -5  13   7        7.57        6.19      1.25 o 
  -4  13   7       38.97       39.65      2.13 o 
  -3  13   7        2.13        2.54      0.88 o 
  -2  13   7       74.05       69.39      3.21 o 
  -1  13   7        1.77        1.05      0.93 o 
   0  13   7       38.18       37.65      1.52 o 
   1  13   7       44.76       41.58      1.64 o 
   2  13   7       84.08       85.87      5.48 o 
   3  13   7        0.23       -0.63      0.85 o 
   4  13   7       27.36       27.00      2.75 o 
   5  13   7        2.35        0.09      0.97 o 
   6  13   7       14.93       13.60      2.67 o 
  -7  14   7        4.66        7.96      2.05 o 
  -6  14   7        4.73        8.27      2.03 o 
  -5  14   7        4.35        2.70      1.24 o 
  -4  14   7        0.44        0.11      0.82 o 
  -3  14   7        0.62        2.25      1.05 o 
  -2  14   7       20.15       19.37      2.38 o 
  -1  14   7        1.73        1.95      0.98 o 
   0  14   7       57.93       58.71      2.31 o 
   1  14   7       15.69       18.17      1.21 o 
   2  14   7       16.47       14.76      1.21 o 
   3  14   7       15.80       14.79      2.03 o 
   4  14   7       10.40       12.55      1.45 o 
   5  14   7        0.79       -0.36      1.00 o 
  -6  15   7       17.61       19.85      2.47 o 
  -5  15   7        5.59        7.70      2.05 o 
  -4  15   7        7.95        9.75      1.52 o 
  -3  15   7        8.89        8.72      2.29 o 
  -2  15   7        4.27        1.67      1.26 o 
  -1  15   7        6.19        4.81      1.18 o 
   0  15   7       35.49       38.71      2.10 o 
   1  15   7        7.88        4.61      1.14 o 
   2  15   7        4.74        3.79      1.20 o 
   3  15   7        0.95        0.06      0.95 o 
   4  15   7        5.19        5.42      1.19 o 
   5  15   7        2.82        2.46      1.19 o 
  -6  16   7        6.41        5.09      2.13 o 
  -5  16   7        2.24        2.34      1.95 o 
  -4  16   7        1.82        2.61      2.35 o 
  -3  16   7        9.61        9.86      2.31 o 
  -2  16   7        4.34        3.60      1.95 o 
  -1  16   7       34.91       36.15      2.14 o 
   0  16   7       19.23       20.14      1.70 o 
   1  16   7       18.83       23.42      1.75 o 
   2  16   7        0.17        0.55      1.01 o 
   3  16   7        1.61        1.70      1.49 o 
   4  16   7        0.01       -0.85      1.28 o 
  -5  17   7        5.76        5.93      2.29 o 
  -4  17   7        4.54        4.28      1.57 o 
  -3  17   7       13.76       19.13      2.83 o 
  -2  17   7        5.53        7.55      2.29 o 
  -1  17   7        2.53        4.13      2.05 o 
   0  17   7        9.93        9.14      2.41 o 
   1  17   7        1.02        1.85      1.93 o 
   2  17   7        5.42        4.28      1.33 o 
   3  17   7        7.51        4.08      1.67 o 
  -4  18   7        0.07        0.98      1.98 o 
  -3  18   7        0.03       -2.05      1.59 o 
  -2  18   7        2.59        1.75      2.03 o 
  -1  18   7        0.09       -2.31      1.54 o 
   0  18   7       11.71       11.66      2.65 o 
   1  18   7        4.83        2.47      2.21 o 
   2  18   7        5.80        2.75      2.29 o 
  -3  19   7        0.79        1.98      2.16 o 
  -2  19   7        4.14        3.62      2.26 o 
  -1  19   7        0.32        0.28      1.95 o 
   0  19   7        2.98        3.75      2.41 o 
   1  19   7        0.39       -1.23      1.98 o 
  -8   0   8        0.42       -0.47      1.02 o 
  -6   0   8        1.36       -0.95      1.23 o 
  -4   0   8      108.31       85.81      4.03 o 
  -2   0   8      385.83      375.34      6.40 o 
   0   0   8       12.71       16.53      1.04 o 
   2   0   8      188.92      192.05      3.93 o 
   4   0   8       33.19       29.80      2.22 o 
   6   0   8       17.89       21.58      1.62 o 
  -9   1   8        0.16       -0.13      0.96 o 
  -8   1   8        0.14        0.55      0.89 o 
  -7   1   8       23.43       20.68      1.55 o 
  -6   1   8       13.86        9.11      1.47 o 
  -5   1   8      101.31       96.97      2.87 o 
  -4   1   8        0.31        2.08      0.94 o 
  -3   1   8      337.61      302.28      8.14 o 
  -2   1   8      235.71      217.76      3.00 o 
  -1   1   8       92.88      102.47      1.78 o 
   0   1   8      156.47      159.96      2.32 o 
   1   1   8      122.15      137.49      2.15 o 
   2   1   8      102.88       90.13      1.87 o 
   3   1   8       83.22       75.85      1.64 o 
   4   1   8       25.18       28.18      1.14 o 
   5   1   8       28.15       28.76      1.19 o 
   6   1   8       16.41       15.14      1.03 o 
   7   1   8        6.07        6.14      0.94 o 
  -9   2   8        0.36       -0.32      1.14 o 
  -8   2   8        2.99        1.23      0.94 o 
  -7   2   8       37.88       44.35      1.94 o 
  -6   2   8        9.91       11.24      1.13 o 
  -5   2   8      114.13      121.20      2.75 o 
  -4   2   8       27.22       23.15      1.64 o 
  -3   2   8      174.19      176.44      3.12 o 
  -2   2   8       97.07       96.49      1.76 o 
  -1   2   8        2.69        6.68      0.58 o 
   0   2   8       13.32       12.07      0.67 o 
   1   2   8        3.03        1.88      0.46 o 
   2   2   8       34.98       35.92      1.14 o 
   3   2   8        8.23        9.02      0.71 o 
   4   2   8        0.36        1.02      0.58 o 
   5   2   8       32.43       34.88      1.28 o 
   6   2   8        0.69       -0.29      0.63 o 
   7   2   8        2.86        1.58      0.77 o 
  -9   3   8        3.44        4.62      1.14 o 
  -8   3   8        1.00        1.18      1.09 o 
  -7   3   8       26.59       23.33      1.49 o 
  -6   3   8       27.18       25.10      1.45 o 
  -5   3   8      287.28      264.42      9.22 o 
  -4   3   8        0.12        0.10      0.77 o 
  -3   3   8      697.76      666.74     13.31 o 
  -2   3   8       69.18       59.70      1.36 o 
  -1   3   8      697.81      691.29      7.48 o 
   0   3   8        0.11       -0.50      0.39 o 
   1   3   8      273.88      282.23      3.57 o 
   2   3   8       27.35       26.98      1.02 o 
   3   3   8      125.49      120.57      2.20 o 
   4   3   8        1.94        3.24      0.85 o 
   5   3   8      176.33      188.62      3.04 o 
   6   3   8        0.66       -0.10      0.65 o 
   7   3   8       10.84       11.67      1.62 o 
  -9   4   8        0.71       -1.09      0.91 o 
  -8   4   8       10.18       10.27      1.32 o 
  -7   4   8        6.12        7.53      1.10 o 
  -6   4   8       12.14       13.41      1.42 o 
  -5   4   8        2.99        3.82      0.81 o 
  -4   4   8        5.96        6.23      1.11 o 
  -3   4   8       14.19       16.59      0.90 o 
  -2   4   8        4.01        2.94      0.63 o 
  -1   4   8        8.93       12.64      0.71 o 
   0   4   8      179.09      154.21      2.45 o 
   1   4   8        2.17        3.42      0.52 o 
   2   4   8      120.96      129.18      2.14 o 
   3   4   8        7.90       12.21      0.85 o 
   4   4   8       54.11       59.14      1.54 o 
   5   4   8        8.42        8.12      0.82 o 
   6   4   8       20.68       21.77      1.60 o 
   7   4   8        8.07       10.51      1.24 o 
  -9   5   8        1.32        3.14      1.10 o 
  -8   5   8        0.60        0.33      0.93 o 
  -7   5   8        6.55        8.36      1.14 o 
  -6   5   8        7.17        4.92      0.95 o 
  -5   5   8        0.99        2.12      0.76 o 
  -4   5   8       13.75       18.96      2.42 o 
  -3   5   8       13.97       17.35      1.40 o 
  -2   5   8      235.51      221.05      3.60 o 
  -1   5   8       55.11       47.87      1.21 o 
   0   5   8      142.62      136.90      2.12 o 
   1   5   8       58.91       60.54      1.56 o 
   2   5   8       60.95       57.55      1.44 o 
   3   5   8       23.62       21.32      1.15 o 
   4   5   8       66.79       63.18      3.32 o 
   5   5   8        0.13        0.82      0.72 o 
   6   5   8       10.79       10.62      1.15 o 
   7   5   8        8.50        8.45      3.51 o 
  -9   6   8        1.10        1.16      1.05 o 
  -8   6   8        2.50        3.05      1.35 o 
  -7   6   8       15.86       17.65      1.42 o 
  -6   6   8        1.12        1.62      0.81 o 
  -5   6   8       44.20       49.10      1.76 o 
  -4   6   8        0.04        0.38      0.63 o 
  -3   6   8        8.62        7.37      0.80 o 
  -2   6   8        4.59        3.04      0.54 o 
  -1   6   8       22.98       25.08      1.72 o 
   0   6   8        8.64       10.73      0.72 o 
   1   6   8       13.23       14.70      0.93 o 
   2   6   8      125.35      144.84      3.37 o 
   3   6   8        1.05        0.01      0.62 o 
   4   6   8        4.80        5.01      1.16 o 
   5   6   8        0.08       -1.10      0.73 o 
   6   6   8       31.44       34.46      2.04 o 
   7   6   8        0.00        1.79      1.07 o 
  -9   7   8        0.04        1.34      1.28 o 
  -8   7   8        8.55        7.99      1.28 o 
  -7   7   8       17.91       15.41      1.38 o 
  -6   7   8       17.33       22.68      1.44 o 
  -5   7   8       52.12       50.07      2.28 o 
  -4   7   8       29.87       33.70      2.00 o 
  -3   7   8      359.35      322.21     13.81 o 
  -2   7   8       11.30       11.74      0.74 o 
  -1   7   8      188.14      176.70      2.96 o 
   0   7   8       61.05       55.68      1.53 o 
   1   7   8       43.29       40.90      1.70 o 
   2   7   8       25.05       18.30      1.04 o 
   3   7   8       44.88       37.56      1.77 o 
   4   7   8       19.96       18.49      1.48 o 
   5   7   8       58.20       53.22      2.31 o 
   6   7   8        1.15        0.07      0.97 o 
   7   7   8        6.87        6.61      1.35 o 
  -8   8   8        2.51        3.05      1.20 o 
  -7   8   8       26.83       35.05      2.45 o 
  -6   8   8        2.35        3.61      0.96 o 
  -5   8   8       18.56       21.02      1.38 o 
  -4   8   8       15.26       19.39      1.10 o 
  -3   8   8        9.59       13.23      1.83 o 
  -2   8   8        4.33        2.43      0.87 o 
  -1   8   8        8.56        7.71      0.74 o 
   0   8   8       14.23       10.87      0.83 o 
   1   8   8        2.56        1.23      0.77 o 
   2   8   8       53.87       54.31      2.07 o 
   3   8   8        0.72        1.80      1.41 o 
   4   8   8        1.87        4.17      1.09 o 
   5   8   8        3.65        3.28      1.04 o 
   6   8   8        0.74        1.90      1.21 o 
   7   8   8        3.27        0.03      1.62 o 
  -8   9   8        7.79        5.34      1.38 o 
  -7   9   8       31.53       36.52      3.65 o 
  -6   9   8       47.57       51.82      2.58 o 
  -5   9   8       31.41       29.71      1.78 o 
  -4   9   8        5.70        7.25      0.87 o 
  -3   9   8       89.97       86.55      2.04 o 
  -2   9   8       23.87       20.64      1.05 o 
  -1   9   8      333.70      344.17      6.17 o 
   0   9   8       34.91       35.31      1.96 o 
   1   9   8       45.80       44.08      3.00 o 
   2   9   8        2.39        1.88      0.85 o 
   3   9   8      130.78      136.50      6.48 o 
   4   9   8        7.22        8.07      2.85 o 
   5   9   8       49.23       43.47      2.17 o 
   6   9   8        3.00        1.45      2.00 o 
  -8  10   8        3.94        3.98      1.39 o 
  -7  10   8        2.36        3.86      1.75 o 
  -6  10   8        0.17        0.50      1.84 o 
  -5  10   8        0.29        1.00      0.74 o 
  -4  10   8        2.56        3.56      0.80 o 
  -3  10   8       20.71       25.93      1.28 o 
  -2  10   8       11.33       10.56      0.92 o 
  -1  10   8        7.61       10.51      1.27 o 
   0  10   8       54.18       53.27      2.03 o 
   1  10   8        0.03        0.03      1.31 o 
   2  10   8       52.73       57.14      2.21 o 
   3  10   8        4.37        4.23      1.11 o 
   4  10   8       18.24       19.95      1.85 o 
   5  10   8        0.54        1.07      1.37 o 
   6  10   8       10.64       11.09      1.52 o 
  -7  11   8        0.03        0.43      1.18 o 
  -6  11   8        2.59        3.28      1.19 o 
  -5  11   8        4.13        2.22      0.82 o 
  -4  11   8       13.82       13.51      1.08 o 
  -3  11   8        5.37        4.96      0.92 o 
  -2  11   8       25.29       26.09      1.30 o 
  -1  11   8        0.47        1.06      0.82 o 
   0  11   8        6.08        5.15      0.99 o 
   1  11   8       33.19       35.40      1.81 o 
   2  11   8       96.52       91.29      2.81 o 
   3  11   8        0.54        1.50      1.01 o 
   4  11   8       29.32       21.55      1.68 o 
   5  11   8        0.29       -0.70      0.97 o 
   6  11   8        1.42        0.94      1.10 o 
  -7  12   8       10.34       14.07      1.75 o 
  -6  12   8        1.95        2.50      1.25 o 
  -5  12   8       14.33       17.46      1.68 o 
  -4  12   8        0.98        0.38      0.76 o 
  -3  12   8        0.69        0.70      0.71 o 
  -2  12   8        7.39       10.98      1.23 o 
  -1  12   8        3.86        4.49      0.85 o 
   0  12   8       24.19       22.34      1.50 o 
   1  12   8        0.49        0.82      0.90 o 
   2  12   8        8.25        8.39      1.22 o 
   3  12   8        1.61        0.69      0.98 o 
   4  12   8        3.88        5.38      1.44 o 
   5  12   8        1.29        0.30      1.72 o 
  -7  13   8        6.52        6.74      1.57 o 
  -6  13   8       15.47       18.10      1.79 o 
  -5  13   8        5.02        3.14      1.24 o 
  -4  13   8       15.14       14.40      1.53 o 
  -3  13   8       51.28       53.11      5.95 o 
  -2  13   8        0.38       -1.00      0.66 o 
  -1  13   8       59.11       62.21      3.28 o 
   0  13   8        0.01        0.22      0.86 o 
   1  13   8        2.06        2.99      1.01 o 
   2  13   8        6.02        6.83      1.18 o 
   3  13   8       23.09       21.62      1.70 o 
   4  13   8        5.54        2.75      1.14 o 
   5  13   8        6.71        7.99      1.45 o 
  -6  14   8        3.40        2.48      1.38 o 
  -5  14   8        1.23        1.08      1.67 o 
  -4  14   8       12.80       12.15      1.72 o 
  -3  14   8       20.39       23.73      1.86 o 
  -2  14   8        5.52        4.23      1.23 o 
  -1  14   8        2.26        3.28      1.12 o 
   0  14   8       57.11       55.63      1.92 o 
   1  14   8        3.05        1.80      1.16 o 
   2  14   8       75.59       71.17      3.94 o 
   3  14   8        1.67        0.12      1.36 o 
   4  14   8       11.74       14.02      2.44 o 
  -6  15   8        3.71        5.93      2.18 o 
  -5  15   8        0.09        2.31      1.87 o 
  -4  15   8        0.43        0.63      1.23 o 
  -3  15   8        0.24        0.26      1.09 o 
  -2  15   8        2.62        1.34      1.17 o 
  -1  15   8        5.19        7.17      1.37 o 
   0  15   8        7.68        8.06      1.50 o 
   1  15   8       18.61       18.16      2.21 o 
   2  15   8       10.01        7.45      1.29 o 
   3  15   8        1.04        1.67      1.06 o 
   4  15   8        8.52        8.66      1.41 o 
  -5  16   8        1.72        0.64      1.93 o 
  -4  16   8       14.06       21.27      2.85 o 
  -3  16   8        2.81        2.98      1.95 o 
  -2  16   8       24.58       27.70      2.59 o 
  -1  16   8        8.21        8.38      1.46 o 
   0  16   8       18.65       21.54      1.83 o 
   1  16   8        1.08        0.67      1.41 o 
   2  16   8       17.48       18.05      2.23 o 
   3  16   8        1.07        1.21      1.46 o 
  -4  17   8        3.89        6.96      2.23 o 
  -3  17   8       13.56        7.68      2.44 o 
  -2  17   8        1.90        2.98      2.00 o 
  -1  17   8       14.55       18.49      2.83 o 
   0  17   8        3.65        4.21      2.13 o 
   1  17   8        3.83        2.26      1.59 o 
   2  17   8       19.13       18.93      2.34 o 
  -2  18   8        2.40        3.21      2.29 o 
  -1  18   8        3.03        3.18      2.16 o 
   0  18   8        1.37        2.72      2.18 o 
  -9   0   9        8.17       11.13      1.77 o 
  -7   0   9       22.06       20.25      1.75 o 
  -5   0   9        8.48        5.29      1.67 o 
  -3   0   9      659.84      634.98     15.26 o 
  -1   0   9      715.36      664.35     10.41 o 
   1   0   9      193.48      182.85      3.83 o 
   3   0   9      226.22      230.03      4.75 o 
   5   0   9       36.74       44.22      2.39 o 
   7   0   9       18.11       17.85      1.75 o 
  -9   1   9        1.38        1.91      0.91 o 
  -8   1   9        0.07       -0.36      0.85 o 
  -7   1   9       19.41       25.34      1.59 o 
  -6   1   9        5.38        4.29      0.94 o 
  -5   1   9       12.42       13.22      1.52 o 
  -4   1   9        1.95        0.70      0.91 o 
  -3   1   9      173.88      180.91      3.43 o 
  -2   1   9       56.16       61.64      1.49 o 
  -1   1   9       28.55       34.07      1.20 o 
   0   1   9        0.14       -0.12      0.51 o 
   1   1   9        4.38        2.14      0.54 o 
   2   1   9        0.85        2.53      0.60 o 
   3   1   9       27.12       30.46      1.19 o 
   4   1   9        9.26       10.21      0.87 o 
   5   1   9       40.21       35.15      1.37 o 
   6   1   9       25.61       24.81      1.52 o 
   7   1   9        6.85        8.37      1.32 o 
  -9   2   9        0.84        2.04      1.29 o 
  -8   2   9        0.04       -0.06      1.13 o 
  -7   2   9        4.57        3.84      0.99 o 
  -6   2   9        0.22        1.19      0.86 o 
  -5   2   9       24.56       24.32      1.87 o 
  -4   2   9        0.01       -0.23      0.84 o 
  -3   2   9       11.52        7.50      0.87 o 
  -2   2   9        1.74        0.15      0.51 o 
  -1   2   9      193.15      202.06      2.92 o 
   0   2   9      106.38      100.74      2.65 o 
   1   2   9       78.56       74.94      1.60 o 
   2   2   9      137.32      134.32      2.30 o 
   3   2   9       26.29       29.48      1.14 o 
   4   2   9       24.65       23.26      1.11 o 
   5   2   9       22.84       23.14      1.45 o 
   6   2   9        2.26        2.07      0.95 o 
   7   2   9        2.58        2.89      1.07 o 
  -9   3   9        2.29        2.83      1.38 o 
  -8   3   9        0.17        1.33      0.95 o 
  -7   3   9        0.04       -0.86      0.81 o 
  -6   3   9       12.93       13.24      1.32 o 
  -5   3   9        1.29        0.76      0.97 o 
  -4   3   9       12.50       10.75      1.37 o 
  -3   3   9        8.92        8.04      0.87 o 
  -2   3   9       85.37       81.11      1.71 o 
  -1   3   9       26.78       32.42      1.14 o 
   0   3   9        3.74        4.37      0.83 o 
   1   3   9       47.96       47.83      1.29 o 
   2   3   9        1.45        0.74      0.51 o 
   3   3   9        2.28        1.22      0.57 o 
   4   3   9       30.94       33.49      1.27 o 
   5   3   9        1.07        2.31      0.72 o 
   6   3   9       28.18       27.84      1.60 o 
   7   3   9        1.93        0.84      1.05 o 
  -9   4   9        5.59        6.39      1.52 o 
  -8   4   9        1.04        2.53      1.02 o 
  -7   4   9        3.53        2.48      0.91 o 
  -6   4   9        0.05        0.03      0.78 o 
  -5   4   9        3.78        3.23      0.97 o 
  -4   4   9        0.30        1.31      1.34 o 
  -3   4   9      115.14      113.43      3.17 o 
  -2   4   9       35.87       34.78      1.16 o 
  -1   4   9      359.86      334.11      4.20 o 
   0   4   9       11.98        7.85      0.68 o 
   1   4   9       17.11       13.63      0.79 o 
   2   4   9       43.92       40.54      1.27 o 
   3   4   9       28.59       26.01      1.32 o 
   4   4   9        8.61        6.08      0.93 o 
   5   4   9        1.91        1.27      0.83 o 
   6   4   9        0.35       -0.06      0.79 o 
   7   4   9        0.76        1.06      1.26 o 
  -8   5   9        0.77       -0.22      0.92 o 
  -7   5   9        1.42        1.77      1.29 o 
  -6   5   9        6.33        6.19      1.01 o 
  -5   5   9        3.33        3.70      1.30 o 
  -4   5   9       19.85       17.11      2.71 o 
  -3   5   9       58.54       65.87      1.94 o 
  -2   5   9        1.31        2.98      0.75 o 
  -1   5   9        4.45        6.50      0.68 o 
   0   5   9       41.82       38.51      1.19 o 
   1   5   9       30.74       37.33      1.17 o 
   2   5   9        0.00        0.05      0.61 o 
   3   5   9        5.87        6.56      0.91 o 
   4   5   9        7.62        6.96      0.95 o 
   5   5   9       15.33       15.19      1.63 o 
   6   5   9        0.21        0.35      1.03 o 
  -8   6   9        0.59        0.13      0.95 o 
  -7   6   9        7.90        8.43      1.20 o 
  -6   6   9        3.01        2.78      0.92 o 
  -5   6   9       41.13       38.54      2.69 o 
  -4   6   9       26.73       28.77      1.41 o 
  -3   6   9      188.40      174.82      8.44 o 
  -2   6   9        3.53        1.02      0.66 o 
  -1   6   9      163.01      162.18      2.91 o 
   0   6   9       19.92       22.37      1.12 o 
   1   6   9      186.29      186.90      4.58 o 
   2   6   9       22.99       24.39      1.86 o 
   3   6   9       66.15       59.70      1.99 o 
   4   6   9        6.62        7.02      0.96 o 
   5   6   9       12.04       10.91      2.53 o 
   6   6   9        2.74        0.83      1.02 o 
  -8   7   9        3.89        3.57      1.12 o 
  -7   7   9        1.01        0.56      0.91 o 
  -6   7   9       19.24       16.69      1.34 o 
  -5   7   9        2.63        3.97      0.91 o 
  -4   7   9        5.49        4.52      0.86 o 
  -3   7   9       11.17       11.29      1.25 o 
  -2   7   9        3.18        2.92      0.69 o 
  -1   7   9        6.78        9.16      1.02 o 
   0   7   9        0.34        1.16      0.60 o 
   1   7   9        6.07        8.88      0.86 o 
   2   7   9       59.63       58.09      2.20 o 
   3   7   9        1.89        1.86      0.92 o 
   4   7   9       17.05       18.95      1.75 o 
   5   7   9        4.07        6.73      2.84 o 
   6   7   9       34.14       37.94      2.29 o 
  -8   8   9        0.91        0.88      1.20 o 
  -7   8   9        3.82        2.89      2.83 o 
  -6   8   9        0.81        1.11      1.10 o 
  -5   8   9       10.60       13.82      1.46 o 
  -4   8   9        0.38        1.40      0.75 o 
  -3   8   9        0.01        0.61      0.90 o 
  -2   8   9        3.59        3.65      0.74 o 
  -1   8   9        4.62        4.09      1.17 o 
   0   8   9       35.64       35.93      1.37 o 
   1   8   9        0.69        1.47      0.89 o 
   2   8   9      108.20       95.70      2.90 o 
   3   8   9        6.01        7.75      1.19 o 
   4   8   9        3.76        2.76      1.52 o 
   5   8   9        4.21        2.87      1.13 o 
   6   8   9        3.82        5.07      1.35 o 
  -8   9   9        0.97        1.85      1.70 o 
  -7   9   9        3.40        4.69      1.31 o 
  -6   9   9        0.60        2.19      1.18 o 
  -5   9   9       21.20       24.21      1.36 o 
  -4   9   9        0.28        0.13      0.72 o 
  -3   9   9       31.91       34.35      1.91 o 
  -2   9   9        1.22       -0.38      0.62 o 
  -1   9   9       12.95       11.60      1.19 o 
   0   9   9        0.22        0.16      0.80 o 
   1   9   9        4.87        7.89      1.16 o 
   2   9   9        0.24       -0.27      0.82 o 
   3   9   9        3.08        5.97      1.14 o 
   4   9   9        8.21        6.97      2.13 o 
   5   9   9        5.27        4.25      2.29 o 
   6   9   9        3.83        4.88      2.08 o 
  -7  10   9        0.06       -0.45      1.70 o 
  -6  10   9        1.33        2.53      1.21 o 
  -5  10   9       10.33        8.21      1.05 o 
  -4  10   9        8.53       11.44      1.21 o 
  -3  10   9       97.41       98.83      3.23 o 
  -2  10   9        4.29        4.80      1.06 o 
  -1  10   9       59.74       59.40      2.27 o 
   0  10   9        0.17       -0.54      0.79 o 
   1  10   9       40.73       38.99      1.87 o 
   2  10   9        0.30        0.64      0.87 o 
   3  10   9       30.83       25.16      1.77 o 
   4  10   9        0.04        0.10      1.06 o 
   5  10   9        2.30        3.81      1.20 o 
  -7  11   9       13.49       13.25      1.75 o 
  -6  11   9       25.15       27.06      2.01 o 
  -5  11   9       28.91       35.54      1.68 o 
  -4  11   9        4.00        3.32      0.96 o 
  -3  11   9        8.95       10.59      1.06 o 
  -2  11   9        1.37        0.45      0.86 o 
  -1  11   9       45.17       41.08      2.02 o 
   0  11   9       20.80       18.66      1.45 o 
   1  11   9        7.75        7.15      1.17 o 
   2  11   9       10.20       10.51      1.37 o 
   3  11   9        8.83        7.82      1.31 o 
   4  11   9       38.62       41.30      2.24 o 
   5  11   9        9.39        9.02      1.46 o 
  -6  12   9        0.87        1.45      1.26 o 
  -5  12   9       14.93       15.70      1.72 o 
  -4  12   9        0.14       -0.07      0.83 o 
  -3  12   9       22.84       23.08      1.34 o 
  -2  12   9        0.63       -1.01      1.10 o 
  -1  12   9        1.40        3.84      1.04 o 
   0  12   9       13.73       10.32      1.28 o 
   1  12   9       36.34       38.07      2.00 o 
   2  12   9       58.46       47.59      2.29 o 
   3  12   9       18.09       15.10      1.56 o 
   4  12   9        5.23        4.76      1.31 o 
  -6  13   9        4.23        4.96      1.46 o 
  -5  13   9        3.62        4.00      1.36 o 
  -4  13   9        5.97        5.69      1.36 o 
  -3  13   9        1.02        1.81      1.17 o 
  -2  13   9        4.72        6.50      1.19 o 
  -1  13   9        5.77        6.27      1.14 o 
   0  13   9       16.14       18.79      1.57 o 
   1  13   9       70.13       74.04      4.06 o 
   2  13   9       39.34       37.84      2.13 o 
   3  13   9        6.55        7.53      1.38 o 
   4  13   9       17.99       18.56      1.77 o 
  -5  14   9        0.49       -0.56      2.02 o 
  -4  14   9        4.70        6.70      1.49 o 
  -3  14   9       12.88       13.77      1.68 o 
  -2  14   9        4.50        4.39      1.72 o 
  -1  14   9        5.90        6.22      1.72 o 
   0  14   9       20.88       21.24      1.65 o 
   1  14   9        4.10        4.46      1.18 o 
   2  14   9        5.58        5.57      1.49 o 
   3  14   9        0.09        0.56      1.17 o 
  -5  15   9        0.33        1.01      1.29 o 
  -4  15   9        0.31       -0.51      2.29 o 
  -3  15   9        0.09        0.24      1.22 o 
  -2  15   9        0.93        1.62      1.64 o 
  -1  15   9        0.05        0.23      1.41 o 
   0  15   9        1.52        0.85      1.57 o 
   1  15   9        2.79       -0.33      1.44 o 
   2  15   9        1.38        1.03      1.61 o 
   3  15   9        4.46        7.46      1.73 o 
  -4  16   9        5.02        8.68      2.49 o 
  -3  16   9        4.82        6.74      1.61 o 
  -2  16   9        4.39        7.26      1.81 o 
  -1  16   9        6.12        7.32      1.87 o 
   0  16   9        0.10        0.15      1.41 o 
   1  16   9        6.37        3.93      1.77 o 
   2  16   9        1.03        0.90      1.62 o 
  -2  17   9        1.51        2.41      2.18 o 
   0  17   9        4.77        1.44      1.67 o 
  -8   0  10        4.17        4.24      1.37 o 
  -6   0  10        2.80        0.46      1.64 o 
  -4   0  10        1.13       -0.39      1.31 o 
  -2   0  10      162.84      156.12      3.93 o 
   0   0  10        2.40        2.71      0.84 o 
   2   0  10       26.17       26.61      1.63 o 
   4   0  10       72.12       72.56      3.16 o 
   6   0  10       20.80       21.47      1.84 o 
  -8   1  10        2.28        0.96      0.84 o 
  -7   1  10        0.24       -1.07      0.85 o 
  -6   1  10        4.40        5.96      1.39 o 
  -5   1  10        8.57        7.89      1.42 o 
  -4   1  10       19.51       28.29      1.95 o 
  -3   1  10       28.67       24.89      1.13 o 
  -2   1  10        0.60        0.64      0.58 o 
  -1   1  10        0.25        1.30      0.58 o 
   0   1  10       17.75       19.42      0.94 o 
   1   1  10       60.58       59.14      1.50 o 
   2   1  10        9.92        9.60      0.81 o 
   3   1  10        0.90       -0.14      0.57 o 
   4   1  10        1.54        2.25      0.73 o 
   5   1  10        0.60        0.91      0.72 o 
   6   1  10        0.20       -0.67      0.74 o 
  -8   2  10        1.34        0.80      0.86 o 
  -7   2  10        0.39        0.68      0.91 o 
  -6   2  10        1.95        2.83      1.15 o 
  -5   2  10        0.12        0.80      1.00 o 
  -4   2  10        9.65        9.97      1.42 o 
  -3   2  10        8.30       10.28      0.83 o 
  -2   2  10        1.38        1.54      0.59 o 
  -1   2  10        8.30        5.27      0.69 o 
   0   2  10        8.54        8.78      1.09 o 
   1   2  10        0.20        0.75      0.52 o 
   2   2  10        5.33        6.95      0.76 o 
   3   2  10       29.52       22.63      1.22 o 
   4   2  10        6.86        5.13      0.82 o 
   5   2  10       11.62       13.78      1.09 o 
   6   2  10        0.53        0.98      0.94 o 
  -8   3  10        0.54        0.01      0.95 o 
  -7   3  10        4.60        3.62      1.10 o 
  -6   3  10        0.53       -0.25      0.97 o 
  -5   3  10       37.59       35.61      2.28 o 
  -4   3  10        5.55        6.22      0.91 o 
  -3   3  10       30.65       27.88      1.34 o 
  -2   3  10        0.90        2.29      0.59 o 
  -1   3  10       25.17       29.71      1.14 o 
   0   3  10        7.23        7.23      0.71 o 
   1   3  10       53.77       49.78      1.59 o 
   2   3  10       10.52       11.59      0.84 o 
   3   3  10       45.37       44.35      1.41 o 
   4   3  10        3.91        3.53      0.93 o 
   5   3  10        1.15        0.63      0.88 o 
   6   3  10        3.06        3.47      1.08 o 
  -8   4  10        1.00        1.30      1.04 o 
  -7   4  10        1.98        2.91      1.04 o 
  -6   4  10        0.31       -0.30      1.02 o 
  -5   4  10        1.61        2.98      1.15 o 
  -4   4  10        0.43       -0.18      0.70 o 
  -3   4  10        2.39        3.45      0.67 o 
  -2   4  10       29.48       29.71      1.17 o 
  -1   4  10        1.30        0.87      0.56 o 
   0   4  10        0.44        0.28      0.51 o 
   1   4  10       22.25       21.11      0.98 o 
   2   4  10        7.19       11.29      1.81 o 
   3   4  10       19.06       20.58      1.29 o 
   4   4  10       42.66       44.21      1.82 o 
   5   4  10       10.98       10.47      1.21 o 
   6   4  10        7.35        5.17      1.17 o 
  -8   5  10        1.06        0.55      2.04 o 
  -7   5  10        0.33        0.77      1.45 o 
  -6   5  10        8.78       10.82      1.66 o 
  -5   5  10        0.19       -0.54      1.34 o 
  -4   5  10        6.07        8.52      1.03 o 
  -3   5  10       10.73       10.29      0.86 o 
  -2   5  10        4.07        5.73      0.74 o 
  -1   5  10        3.38        3.05      0.63 o 
   0   5  10       41.57       41.90      1.49 o 
   1   5  10        0.11       -0.68      0.77 o 
   2   5  10       38.78       40.64      2.15 o 
   3   5  10        7.75        6.91      1.02 o 
   4   5  10        1.51        1.48      0.84 o 
   5   5  10        3.82        4.19      1.27 o 
   6   5  10        4.83        5.65      2.05 o 
  -8   6  10        0.59       -0.14      1.25 o 
  -7   6  10        0.03        0.94      0.97 o 
  -6   6  10        0.59        1.92      0.92 o 
  -5   6  10        0.04       -0.79      0.97 o 
  -4   6  10        2.19        1.88      0.82 o 
  -3   6  10        0.30        1.35      0.72 o 
  -2   6  10        0.41        0.90      0.67 o 
  -1   6  10        7.70        5.62      0.81 o 
   0   6  10       13.15       18.55      1.48 o 
   1   6  10        0.65        0.93      0.66 o 
   2   6  10        5.89        8.83      0.99 o 
   3   6  10        0.05       -0.06      0.74 o 
   4   6  10        9.94       11.64      1.46 o 
   5   6  10        0.02       -0.30      0.97 o 
  -7   7  10        5.93        5.06      1.34 o 
  -6   7  10        1.00        2.02      1.19 o 
  -5   7  10       10.10       10.58      1.41 o 
  -4   7  10        3.05        2.87      1.09 o 
  -3   7  10        9.64        9.00      0.97 o 
  -2   7  10       14.05       17.38      1.11 o 
  -1   7  10        2.45        0.96      0.68 o 
   0   7  10       15.91       17.27      1.13 o 
   1   7  10       19.33       17.71      1.12 o 
   2   7  10        1.24        1.97      1.01 o 
   3   7  10        7.61        5.75      1.20 o 
   4   7  10        2.66        4.20      1.23 o 
   5   7  10        0.02        0.29      1.09 o 
  -7   8  10        5.40        9.47      1.58 o 
  -6   8  10        0.50       -0.57      1.08 o 
  -5   8  10        0.16        0.34      1.06 o 
  -4   8  10       12.56        8.95      1.36 o 
  -3   8  10       31.87       32.58      1.44 o 
  -2   8  10       16.73       15.33      1.08 o 
  -1   8  10        6.88        4.71      0.81 o 
   0   8  10        0.36        0.72      0.90 o 
   1   8  10        6.48        5.22      1.04 o 
   2   8  10       13.63       13.64      1.42 o 
   3   8  10       35.72       36.36      2.04 o 
   4   8  10       12.39       11.87      1.54 o 
   5   8  10       14.15       14.02      3.26 o 
  -7   9  10        0.09       -1.36      2.12 o 
  -6   9  10        1.45        2.92      0.93 o 
  -5   9  10        5.17        6.86      1.78 o 
  -4   9  10        0.08       -0.98      0.97 o 
  -3   9  10        2.53        2.54      0.80 o 
  -2   9  10        3.85        5.66      1.15 o 
  -1   9  10        9.78        8.42      1.18 o 
   0   9  10        4.21        6.84      1.23 o 
   1   9  10        4.40        5.31      1.17 o 
   2   9  10        4.13        5.52      1.17 o 
   3   9  10        3.33        6.70      1.33 o 
   4   9  10        3.12        2.48      1.13 o 
   5   9  10        2.42        2.21      1.98 o 
  -6  10  10        5.17        4.19      1.06 o 
  -5  10  10        3.55        3.98      1.44 o 
  -4  10  10        6.01        6.49      1.27 o 
  -3  10  10        6.33        8.03      1.28 o 
  -2  10  10       31.05       33.60      1.96 o 
  -1  10  10       10.27       11.61      1.36 o 
   0  10  10       75.32       68.85      2.51 o 
   1  10  10       19.34       20.39      2.74 o 
   2  10  10       13.14       15.52      1.53 o 
   3  10  10       17.89       18.01      1.95 o 
   4  10  10       48.09       46.38      3.72 o 
  -6  11  10        0.00       -0.44      0.90 o 
  -5  11  10        2.75        1.29      0.94 o 
  -4  11  10        0.38       -0.99      1.94 o 
  -3  11  10        3.16        2.09      1.08 o 
  -2  11  10        5.44        6.89      1.25 o 
  -1  11  10        3.57        4.65      1.15 o 
   0  11  10       10.53       12.21      2.71 o 
   1  11  10        2.32        2.31      1.07 o 
   2  11  10        0.85        0.98      1.71 o 
   3  11  10        0.52        1.66      2.08 o 
   4  11  10        1.19        0.05      1.75 o 
  -5  12  10        2.13        0.83      1.13 o 
  -4  12  10        0.66        0.55      1.06 o 
  -3  12  10        6.85        5.44      1.25 o 
  -2  12  10        2.82        1.89      1.16 o 
  -1  12  10        0.85        1.49      1.02 o 
   0  12  10       26.57       32.20      1.94 o 
   1  12  10        3.12        4.78      1.22 o 
   2  12  10       14.80       17.79      1.68 o 
   3  12  10        0.00       -0.28      1.70 o 
  -5  13  10       11.22       12.68      1.79 o 
  -4  13  10        0.14        0.18      1.77 o 
  -3  13  10        9.61        6.31      1.30 o 
  -2  13  10        3.27        2.79      1.14 o 
  -1  13  10        4.55        3.44      1.17 o 
   0  13  10        2.29        1.13      1.16 o 
   1  13  10        9.13       10.47      1.64 o 
   2  13  10        2.91        1.73      1.12 o 
   3  13  10        1.22        2.95      1.87 o 
  -4  14  10        0.22        0.13      1.85 o 
  -3  14  10        2.54        0.10      1.75 o 
  -2  14  10        0.95        0.33      1.49 o 
  -1  14  10        5.24        6.72      1.31 o 
   0  14  10        1.11        0.18      1.09 o 
   1  14  10        4.26        6.93      1.33 o 
   2  14  10        1.99        0.05      1.15 o 
  -3  15  10        0.08       -1.62      1.57 o 
  -2  15  10        2.42        1.18      1.77 o 
  -1  15  10        0.49        0.26      1.52 o 
   0  15  10        9.05        9.17      2.16 o 
   1  15  10        1.15       -0.75      1.07 o 
  -7   0  11        0.85       -0.90      1.64 o 
  -5   0  11        2.34       -0.95      1.28 o 
  -3   0  11        7.89        6.30      1.53 o 
  -1   0  11        1.77        0.48      0.81 o 
   1   0  11       49.73       47.19      2.07 o 
   3   0  11        0.12        1.43      1.19 o 
   5   0  11        0.01       -1.29      1.09 o 
  -7   1  11        0.01        0.02      1.15 o 
  -6   1  11        0.87       -0.51      1.06 o 
  -5   1  11        0.00       -1.49      0.99 o 
  -4   1  11        8.64        8.05      1.05 o 
  -3   1  11        0.83        1.22      0.76 o 
  -2   1  11        2.01        1.86      0.67 o 
  -1   1  11        0.31        0.92      0.61 o 
   0   1  11        6.64        6.20      0.78 o 
   1   1  11        7.91        7.12      0.80 o 
   2   1  11        6.66        6.24      0.83 o 
   3   1  11        0.07        0.47      0.66 o 
   4   1  11        5.66        6.61      0.99 o 
   5   1  11        0.45        0.88      0.86 o 
  -7   2  11        3.02        3.64      1.50 o 
  -6   2  11        3.45        4.64      1.42 o 
  -5   2  11        0.62       -0.31      1.00 o 
  -4   2  11        5.38        3.39      0.78 o 
  -3   2  11        1.33        1.45      0.66 o 
  -2   2  11       20.58       22.66      1.11 o 
  -1   2  11        0.14        0.23      0.58 o 
   0   2  11       28.41       28.86      2.07 o 
   1   2  11        0.51        1.17      0.76 o 
   2   2  11        0.19        0.09      0.64 o 
   3   2  11        0.00        0.73      0.66 o 
   4   2  11       31.60       31.18      3.66 o 
   5   2  11        0.22       -0.60      0.88 o 
  -7   3  11        1.53        3.63      2.77 o 
  -6   3  11        7.22        5.74      1.49 o 
  -5   3  11        0.91        2.03      1.26 o 
  -4   3  11       22.07       22.65      1.48 o 
  -3   3  11       13.24       12.45      0.97 o 
  -2   3  11       21.68       22.16      1.12 o 
  -1   3  11        0.04       -0.12      0.57 o 
   0   3  11        9.46        8.50      0.82 o 
   1   3  11       11.33       10.07      0.87 o 
   2   3  11       11.31       12.78      0.96 o 
   3   3  11        1.05        1.42      0.90 o 
   4   3  11       30.76       35.03      1.78 o 
   5   3  11        0.96        1.47      1.00 o 
  -7   4  11        0.87       -0.13      1.26 o 
  -6   4  11        0.62        0.79      1.20 o 
  -5   4  11        7.97        7.13      1.14 o 
  -4   4  11        5.42       10.13      1.67 o 
  -3   4  11        2.55        1.34      0.71 o 
  -2   4  11        4.83        5.57      0.76 o 
  -1   4  11       18.12       15.47      0.97 o 
   0   4  11        9.38        8.60      0.95 o 
   1   4  11       25.91       26.75      1.40 o 
   2   4  11        9.94       11.86      1.81 o 
   3   4  11       11.44       14.84      1.50 o 
   4   4  11        3.22        3.94      1.75 o 
   5   4  11        0.10        0.08      0.92 o 
  -7   5  11        4.77        4.91      1.59 o 
  -6   5  11        3.18        4.08      1.43 o 
  -5   5  11       12.91       15.87      1.54 o 
  -4   5  11        0.49        0.21      0.78 o 
  -3   5  11       13.21       13.92      1.12 o 
  -2   5  11        2.45        4.82      0.93 o 
  -1   5  11        5.75        4.69      0.84 o 
   0   5  11        0.01       -0.25      0.67 o 
   1   5  11       11.48       10.22      1.14 o 
   2   5  11        1.38        1.33      0.79 o 
   3   5  11        6.21        3.26      1.37 o 
   4   5  11        0.17        0.00      1.20 o 
  -6   6  11        0.88        1.21      1.75 o 
  -5   6  11        1.48       -0.30      1.41 o 
  -4   6  11        1.37        3.33      1.11 o 
  -3   6  11        1.22        2.30      0.82 o 
  -2   6  11        0.18        0.51      0.75 o 
  -1   6  11        7.43        8.54      0.98 o 
   0   6  11        0.00       -0.36      0.89 o 
   1   6  11       23.84       24.33      1.34 o 
   2   6  11        0.69        0.20      0.79 o 
   3   6  11        0.06       -0.67      0.98 o 
   4   6  11        8.51        6.77      1.38 o 
  -6   7  11        0.91       -0.17      1.11 o 
  -5   7  11        4.46        6.24      1.31 o 
  -4   7  11        7.23        7.66      1.36 o 
  -3   7  11        2.71        2.36      1.26 o 
  -2   7  11       21.81       20.46      2.00 o 
  -1   7  11        5.96        6.24      1.25 o 
   0   7  11        7.64        8.33      0.99 o 
   1   7  11        1.30        1.04      0.96 o 
   2   7  11        9.31        7.52      1.32 o 
   3   7  11       10.56       10.73      1.46 o 
   4   7  11       28.48       28.79      3.09 o 
  -6   8  11        0.24       -0.14      1.19 o 
  -5   8  11        2.74        0.87      1.94 o 
  -4   8  11        0.40        1.07      1.12 o 
  -3   8  11        1.53        1.11      0.79 o 
  -2   8  11        5.63        8.42      1.44 o 
  -1   8  11        0.03       -0.27      1.43 o 
   0   8  11        8.59        9.10      1.34 o 
   1   8  11        5.39        7.48      1.34 o 
   2   8  11        5.58        4.49      1.18 o 
   3   8  11        0.00        0.04      1.04 o 
   4   8  11        8.60        2.70      1.85 o 
  -6   9  11        8.60        9.27      1.95 o 
  -5   9  11        2.19        2.90      1.28 o 
  -4   9  11        4.32        5.97      1.04 o 
  -3   9  11        0.76        0.91      1.06 o 
  -2   9  11       31.45       34.17      2.08 o 
  -1   9  11        0.65        0.51      1.02 o 
   0   9  11        2.91        3.43      1.08 o 
   1   9  11        0.07       -0.89      1.44 o 
   2   9  11       29.52       32.89      2.00 o 
   3   9  11        1.25        1.15      1.10 o 
  -5  10  11        3.94        4.07      1.38 o 
  -4  10  11        3.24        5.22      1.61 o 
  -3  10  11        0.00        1.77      1.11 o 
  -2  10  11        3.89        4.01      1.18 o 
  -1  10  11        6.86        6.85      1.32 o 
   0  10  11        2.93        4.38      1.16 o 
   1  10  11        7.59        8.70      1.40 o 
   2  10  11        3.35        5.09      1.27 o 
   3  10  11        0.29       -1.08      1.62 o 
  -5  11  11        5.76        9.46      1.62 o 
  -4  11  11        1.93        2.06      2.02 o 
  -3  11  11        6.86        6.44      1.36 o 
  -2  11  11        0.26        1.64      1.13 o 
  -1  11  11        0.01        0.29      0.99 o 
   0  11  11        3.48        6.14      1.27 o 
   1  11  11        2.24        2.42      1.18 o 
   2  11  11        0.26       -0.31      1.05 o 
  -4  12  11        3.25        3.83      1.36 o 
  -3  12  11        0.00        0.12      1.10 o 
  -2  12  11        0.02       -0.17      1.17 o 
  -1  12  11        0.50        0.42      1.06 o 
   0  12  11        0.89        0.29      1.10 o 
   1  12  11        8.81        7.41      1.48 o 
   2  12  11        4.83        4.26      1.87 o 
  -3  13  11        0.67        0.80      1.19 o 
  -2  13  11        4.44        2.92      1.29 o 
  -1  13  11        0.05        2.73      1.19 o 
   0  13  11        0.05        1.09      1.16 o 
   1  13  11        0.09       -0.39      1.64 o 
  -6   0  12        6.40        5.14      2.18 o 
  -4   0  12       16.80       15.30      1.63 o 
  -2   0  12       16.94       19.05      3.38 o 
   0   0  12        0.85        0.01      1.58 o 
   2   0  12        6.29        7.57      2.02 o 
   4   0  12        0.49       -0.55      1.10 o 
  -6   1  12        0.54        1.81      1.68 o 
  -5   1  12        0.17       -0.31      0.75 o 
  -4   1  12       12.40       13.76      1.13 o 
  -3   1  12        1.05        0.46      0.74 o 
  -2   1  12       30.19       32.52      1.39 o 
  -1   1  12        4.07        1.81      0.87 o 
   0   1  12        2.72        3.00      0.75 o 
   1   1  12        2.08        2.89      0.77 o 
   2   1  12       17.10       17.25      1.11 o 
   3   1  12        4.14        4.13      0.89 o 
   4   1  12       27.57       24.03      1.65 o 
  -6   2  12        1.71        1.44      1.28 o 
  -5   2  12        6.22        8.06      1.33 o 
  -4   2  12        0.37        1.32      0.76 o 
  -3   2  12        1.30       -0.13      0.68 o 
  -2   2  12        2.73        2.50      0.77 o 
  -1   2  12        5.55        7.57      0.89 o 
   0   2  12        0.73        1.91      0.68 o 
   1   2  12        8.41       10.36      0.96 o 
   2   2  12        0.05       -0.36      1.00 o 
   3   2  12        0.51       -0.73      1.05 o 
   4   2  12        0.25        0.22      1.49 o 
  -6   3  12        6.33        6.43      1.63 o 
  -5   3  12        2.71        2.59      1.04 o 
  -4   3  12        1.64        1.93      0.80 o 
  -3   3  12        0.90        1.07      0.78 o 
  -2   3  12        2.15        2.73      0.81 o 
  -1   3  12       11.34        8.48      0.91 o 
   0   3  12       11.04       12.07      1.00 o 
   1   3  12        3.66        5.96      0.98 o 
   2   3  12        1.33        1.50      0.89 o 
   3   3  12       13.60       17.45      1.45 o 
  -6   4  12        4.97        4.65      1.21 o 
  -5   4  12        0.21        0.29      0.95 o 
  -4   4  12        4.30        2.87      0.86 o 
  -3   4  12        1.54        0.10      0.73 o 
  -2   4  12       18.59       20.25      1.35 o 
  -1   4  12        0.00        0.03      0.75 o 
   0   4  12        1.45        1.25      0.81 o 
   1   4  12        1.24        2.15      1.16 o 
   2   4  12        3.19        2.80      0.96 o 
   3   4  12        0.07       -0.23      0.90 o 
  -6   5  12        0.62        0.51      1.57 o 
  -5   5  12        4.15        1.97      1.31 o 
  -4   5  12        0.16        0.20      0.86 o 
  -3   5  12        0.66        0.97      0.86 o 
  -2   5  12        3.55        5.34      1.02 o 
  -1   5  12        1.24        0.88      0.98 o 
   0   5  12        0.63        0.34      0.81 o 
   1   5  12        0.93        1.01      0.84 o 
   2   5  12        0.29        0.93      0.92 o 
   3   5  12        0.03       -0.78      0.90 o 
  -5   6  12        4.89        6.20      1.44 o 
  -4   6  12       21.75       24.49      2.17 o 
  -3   6  12        0.75        2.45      1.08 o 
  -2   6  12        5.06        5.52      1.00 o 
  -1   6  12        3.48        4.93      0.94 o 
   0   6  12        7.75       10.11      1.12 o 
   1   6  12        4.02        4.22      1.02 o 
   2   6  12        2.38       -0.50      2.74 o 
   3   6  12        1.81        0.55      1.13 o 
  -5   7  12        0.00        1.10      1.27 o 
  -4   7  12        0.37        2.07      0.94 o 
  -3   7  12        1.58        0.44      0.84 o 
  -2   7  12        2.22        2.11      0.90 o 
  -1   7  12        4.51        5.22      1.00 o 
   0   7  12        4.97        7.03      1.35 o 
   1   7  12        8.20        7.19      1.35 o 
   2   7  12        5.89        3.18      1.61 o 
   3   7  12        5.87        5.01      2.03 o 
  -5   8  12        2.33        2.72      1.80 o 
  -4   8  12        3.40        5.85      1.14 o 
  -3   8  12        0.58       -0.18      0.87 o 
  -2   8  12        0.04        0.33      1.00 o 
  -1   8  12        2.17        2.34      1.14 o 
   0   8  12        0.19        0.12      1.01 o 
   1   8  12       13.35       11.33      2.17 o 
   2   8  12        0.02       -1.04      0.98 o 
  -4   9  12        1.60        1.65      1.26 o 
  -3   9  12        0.30       -0.78      1.04 o 
  -2   9  12        0.35       -0.92      0.96 o 
  -1   9  12        0.64        0.12      1.07 o 
   0   9  12        0.82        2.70      1.23 o 
   1   9  12        1.06        0.98      1.89 o 
   2   9  12        0.74        0.74      1.62 o 
  -3  10  12        0.30        0.87      1.72 o 
  -2  10  12        0.30        0.86      1.14 o 
  -1  10  12        0.08       -1.36      1.09 o 
   0  10  12        0.67        1.39      1.15 o 
   1  10  12        1.15       -0.74      1.62 o 
  -2  11  12        2.11        0.67      1.62 o 
  -1  11  12        4.74        5.37      1.93 o 
   0  11  12        2.20        2.39      1.82 o 
  -5   0  13        0.78        1.98      1.36 o 
  -3   0  13       51.96       48.14      2.53 o 
  -1   0  13       28.88       34.46      2.11 o 
   1   0  13        5.78        4.92      1.39 o 
  -5   1  13        2.53        2.99      0.93 o 
  -4   1  13        1.30        0.81      0.86 o 
  -3   1  13        0.27        1.97      0.86 o 
  -2   1  13        8.14        7.65      1.02 o 
  -1   1  13        1.59        2.80      0.84 o 
   0   1  13        0.62       -0.58      0.90 o 
   1   1  13        2.83        2.42      0.90 o 
   2   1  13        0.06        1.00      0.99 o 
  -5   2  13        0.93       -0.76      0.83 o 
  -4   2  13        0.00       -0.16      0.83 o 
  -3   2  13        1.90        0.86      0.82 o 
  -2   2  13        3.13        2.66      0.88 o 
  -1   2  13        4.94        4.71      0.92 o 
   0   2  13       15.09       14.45      1.66 o 
   1   2  13        3.89        1.58      1.00 o 
   2   2  13       27.37       23.30      4.18 o 
  -4   3  13        0.55        0.03      0.86 o 
  -3   3  13        2.18        3.30      0.92 o 
  -2   3  13        6.31        7.02      1.11 o 
  -1   3  13        0.00        0.95      0.85 o 
   0   3  13        0.00       -0.23      1.04 o 
   1   3  13        0.08       -0.14      1.02 o 
   2   3  13        1.42        2.12      1.08 o 
  -4   4  13        2.71        2.38      1.09 o 
  -3   4  13       12.45       15.93      1.40 o 
  -2   4  13        5.06        5.59      1.74 o 
  -1   4  13        8.55        9.60      1.20 o 
   0   4  13       13.89       13.70      1.32 o 
   1   4  13        0.16       -0.67      0.92 o 
  -4   5  13        0.05       -0.59      1.16 o 
  -3   5  13        1.76        2.96      1.29 o 
  -2   5  13        2.75        3.20      1.37 o 
  -1   5  13        0.08       -0.01      0.90 o 
   0   5  13        0.34       -1.25      0.83 o 
   1   5  13        0.43        0.66      0.98 o 
  -3   6  13        1.40        1.04      1.80 o 
  -2   6  13        0.78        0.30      1.42 o 
  -1   6  13        5.38        5.17      1.10 o 
   0   6  13        0.38       -1.17      0.87 o 
   1   6  13        1.88        3.93      1.87 o 
  -3   7  13        2.00        1.53      2.18 o 
  -2   7  13        6.29        7.66      1.36 o 
  -1   7  13        0.09        0.80      1.25 o 
   0   7  13        0.05        2.05      1.57 o 
                                                 
